# Supplementary material for: Integrating indoor and outdoor nitrogen dioxide exposures in US homes nationally by ZIP code
Source: PNAS Nexus. 2025 Dec 2;4(12):pgaf341. doi: 10.1093/pnasnexus/pgaf341 (PMC12670381; doi:10.1093/pnasnexus/pgaf341)
Supplement: pgaf341_Supplementary_Data [file pgaf341_supplementary_data.zip]

Archive with 7 entries (7 files):
- PNASNEXUS-PNASNEXUS-2025-00244-TRR-s01.pdf
- PNASNEXUS-PNASNEXUS-2025-00244-TRR-s02.csv
- PNASNEXUS-PNASNEXUS-2025-00244-TRR-s03.csv
- PNASNEXUS-PNASNEXUS-2025-00244-TRR-s04.csv
- PNASNEXUS-PNASNEXUS-2025-00244-TRR-s05.csv
- PNASNEXUS-PNASNEXUS-2025-00244-TRR-s06.csv
- PNASNEXUS-PNASNEXUS-2025-00244-TRR-s07.csv
