# Supplementary material for: Integrating indoor and outdoor nitrogen dioxide exposures in US homes nationally by ZIP code
Source: PNAS Nexus. 2025 Dec 2;4(12):pgaf341. doi: 10.1093/pnasnexus/pgaf341 (PMC12670381; doi:10.1093/pnasnexus/pgaf341)
Supplement: pgaf341_Supplementary_Data [file pgaf341_supplementary_data.zip › PNASNEXUS-PNASNEXUS-2025-00244-TRR-s02.csv]

	City_State	Stove Attributable NO2 (people with gas and propane stoves)	Outdoor Attributable NO2	Total Long Term NO2 (people with gas and propane stoves)	Total Long Term NO2 (total population incl. electric stoves)
0	Abbeville_AL	2.09	2.76	4.85	3.11
1	Adamsville_AL	1.96	4.01	5.97	4.63
2	Addison_AL	1.98	2.4	4.38	2.93
3	Adger_AL	1.91	2.48	4.4	3.18
4	Akron_AL	2.11	4.88	6.99	5.51
5	Alabaster_AL	1.91	4.8	6.72	5.36
6	Alberta_AL	2.1	3.54	5.65	4.06
7	Albertville_AL	1.9	4.08	5.98	4.52
8	Alexander City_AL	2.06	3.17	5.23	3.65
9	Alexandria_AL	2.05	3.62	5.66	4.14
10	Aliceville_AL	1.93	4.3	6.23	4.87
11	Alpine_AL	2.01	3.11	5.12	3.64
12	Altoona_AL	2.0	3.07	5.07	3.69
13	Andalusia_AL	2.1	2.37	4.47	2.84
14	Anderson_AL	1.95	3.44	5.4	3.95
15	Anniston_AL	2.05	2.87	4.92	3.39
16	Arab_AL	1.91	3.97	5.88	4.42
17	Ardmore_AL	1.83	5.67	7.5	6.02
18	Ariton_AL	2.12	2.4	4.51	2.79
19	Arley_AL	1.98	3.26	5.24	3.79
20	Arlington_AL	2.11	3.09	5.19	3.61
21	Ashford_AL	2.09	3.23	5.32	3.58
22	Ashland_AL	2.01	2.73	4.73	3.26
23	Ashville_AL	1.97	3.43	5.4	3.9
24	Athens_AL	1.83	5.44	7.28	5.8
25	Atmore_AL	2.1	3.51	5.62	4.03
26	Attalla_AL	2.04	3.19	5.23	3.91
27	Auburn_AL	2.2	3.72	5.92	4.22
28	Autaugaville_AL	2.03	3.01	5.04	3.56
29	Axis_AL	1.99	5.59	7.57	6.06
30	Baileyton_AL	1.99	3.85	5.84	4.39
31	Banks_AL	2.21	2.86	5.07	3.38
32	Bankston_AL	2.03	2.7	4.73	3.22
33	Bay Minette_AL	2.08	4.08	6.16	4.44
34	Bayou La Batre_AL	1.99	5.63	7.61	6.1
35	Bear Creek_AL	1.99	2.55	4.54	3.11
36	Beatrice_AL	2.1	2.73	4.83	3.25
37	Beaverton_AL	2.03	3.17	5.19	3.68
38	Bellamy_AL	2.11	5.57	7.68	6.2
39	Berry_AL	1.99	2.58	4.57	3.12
40	Bessemer_AL	1.92	5.31	7.24	6.02
41	Billingsley_AL	2.06	2.53	4.59	3.07
42	Birmingham_AL	2.17	7.29	9.45	7.98
43	Black_AL	2.09	2.49	4.58	2.84
44	Blountsville_AL	1.97	3.25	5.22	3.72
45	Boaz_AL	1.95	3.6	5.55	4.13
46	Boligee_AL	2.11	5.31	7.42	5.94
47	Bon Secour_AL	2.08	4.94	7.03	5.31
48	Brantley_AL	2.1	2.62	4.72	3.09
49	Bremen_AL	1.99	3.31	5.3	3.85
50	Brent_AL	2.11	2.77	4.89	3.4
51	Brewton_AL	2.1	3.4	5.51	3.92
52	Bridgeport_AL	1.98	2.96	4.93	3.47
53	Brierfield_AL	2.11	2.56	4.67	3.19
54	Brilliant_AL	2.03	2.66	4.69	3.18
55	Brookside_AL	1.96	2.27	4.23	2.89
56	Brookwood_AL	1.92	2.75	4.67	3.32
57	Brownsboro_AL	1.86	3.21	5.07	3.6
58	Brundidge_AL	2.19	2.9	5.09	3.41
59	Bryant_AL	1.98	2.51	4.48	3.02
60	Buhl_AL	1.92	3.53	5.45	4.1
61	Butler_AL	2.1	2.56	4.66	3.07
62	Calera_AL	1.92	4.24	6.16	4.8
63	Calvert_AL	2.08	6.67	8.75	7.18
64	Camden_AL	2.1	3.25	5.36	3.77
65	Camp Hill_AL	2.06	2.57	4.63	3.04
66	Campbell_AL	2.1	4.32	6.42	4.84
67	Carbon Hill_AL	2.03	3.0	5.03	3.52
68	Carrollton_AL	1.92	3.28	5.2	3.85
69	Castleberry_AL	2.1	2.62	4.73	3.14
70	Catherine_AL	2.16	3.35	5.5	3.92
71	Cecil_AL	2.03	4.82	6.85	5.37
72	Cedar Bluff_AL	2.01	2.94	4.95	3.47
73	Centre_AL	2.01	3.22	5.22	3.75
74	Centreville_AL	2.11	2.76	4.87	3.39
75	Chancellor_AL	2.09	2.62	4.71	3.02
76	Chatom_AL	2.1	2.45	4.56	2.97
77	Chelsea_AL	1.91	3.16	5.07	3.72
78	Cherokee_AL	1.99	3.07	5.06	3.63
79	Childersburg_AL	2.01	3.68	5.69	4.21
80	Chunchula_AL	1.99	3.0	4.99	3.47
81	Citronelle_AL	1.99	2.95	4.95	3.43
82	Clanton_AL	2.06	3.18	5.24	3.66
83	Clayton_AL	2.21	2.45	4.66	2.97
84	Cleveland_AL	1.97	3.12	5.09	3.59
85	Clio_AL	2.21	2.86	5.07	3.38
86	Clopton_AL	2.1	2.7	4.8	3.06
87	Coden_AL	1.99	5.37	7.36	5.84
88	Coffee Springs_AL	2.09	2.59	4.68	2.97
89	Coffeeville_AL	2.1	3.19	5.29	3.71
90	Coker_AL	1.92	2.97	4.89	3.53
91	Collinsville_AL	1.98	2.61	4.59	3.14
92	Columbia_AL	2.09	2.86	4.95	3.2
93	Columbiana_AL	1.91	2.87	4.78	3.43
94	Coosada_AL	2.03	3.99	6.01	4.54
95	Cordova_AL	2.03	2.96	4.99	3.48
96	Cottondale_AL	2.03	3.24	5.27	3.81
97	Cottonwood_AL	2.09	3.73	5.82	4.08
98	Courtland_AL	2.0	4.24	6.24	4.77
99	Cowarts_AL	2.09	3.76	5.85	4.11
100	Coy_AL	2.1	4.14	6.24	4.66
101	Cragford_AL	2.01	2.68	4.69	3.21
102	Crane Hill_AL	1.98	3.44	5.42	3.97
103	Creola_AL	1.99	6.35	8.34	6.83
104	Cropwell_AL	1.97	4.83	6.79	5.3
105	Crossville_AL	1.97	3.78	5.75	4.29
106	Cuba_AL	2.11	2.73	4.85	3.36
107	Cullman_AL	1.98	4.42	6.4	4.95
108	Cusseta_AL	2.18	3.3	5.48	3.79
109	Dadeville_AL	2.06	2.92	4.98	3.39
110	Daleville_AL	2.09	3.53	5.62	3.87
111	Danville_AL	2.0	3.06	5.06	3.59
112	Daphne_AL	2.08	4.78	6.86	5.14
113	Dauphin Island_AL	1.99	2.86	4.85	3.34
114	Daviston_AL	2.06	2.72	4.78	3.2
115	Dawson_AL	1.98	3.21	5.19	3.73
116	Deatsville_AL	2.03	3.34	5.36	3.89
117	Decatur_AL	2.0	6.58	8.58	7.11
118	Deer Park_AL	2.1	2.4	4.5	2.92
119	Delta_AL	2.01	2.23	4.23	2.76
120	Demopolis_AL	2.23	4.91	7.14	5.57
121	Detroit_AL	2.03	2.73	4.76	3.25
122	Dickinson_AL	2.1	2.45	4.56	2.97
123	Dixons Mills_AL	2.23	2.47	4.7	3.13
124	Docena_AL	1.96	6.43	8.39	7.04
125	Dolomite_AL	1.91	8.04	9.96	8.74
126	Dora_AL	1.98	3.6	5.58	4.18
127	Dothan_AL	2.09	4.35	6.44	4.7
128	Double Springs_AL	1.98	2.7	4.68	3.23
129	Dozier_AL	2.1	2.51	4.61	2.98
130	Duncanville_AL	1.94	2.81	4.74	3.37
131	Dutton_AL	1.98	3.17	5.15	3.69
132	Eastaboga_AL	2.04	4.98	7.01	5.5
133	Echola_AL	1.92	4.74	6.66	5.31
134	Eclectic_AL	2.03	2.78	4.81	3.34
135	Eight Mile_AL	1.99	4.11	6.1	4.58
136	Elba_AL	2.1	2.56	4.66	3.03
137	Elberta_AL	2.08	3.63	5.71	3.99
138	Eldridge_AL	2.03	2.92	4.94	3.44
139	Elkmont_AL	1.83	4.05	5.88	4.4
140	Elmore_AL	2.03	4.42	6.45	4.97
141	Elrod_AL	1.92	3.87	5.79	4.43
142	Emelle_AL	2.11	3.65	5.77	4.28
143	Empire_AL	2.01	2.92	4.94	3.44
144	Enterprise_AL	2.1	2.98	5.08	3.44
145	Epes_AL	2.11	4.61	6.72	5.24
146	Equality_AL	2.02	2.42	4.44	2.91
147	Estillfork_AL	1.98	1.43	3.41	1.94
148	Ethelsville_AL	1.92	2.68	4.6	3.24
149	Eufaula_AL	2.21	3.25	5.46	3.77
150	Eutaw_AL	2.11	3.57	5.69	4.2
151	Eva_AL	2.0	2.5	4.51	3.03
152	Evergreen_AL	2.1	2.46	4.56	2.97
153	Fackler_AL	1.98	2.13	4.11	2.65
154	Fairfield_AL	2.18	10.58	12.75	11.36
155	Fairhope_AL	2.08	4.21	6.29	4.57
156	Falkville_AL	2.0	3.34	5.34	3.87
157	Faunsdale_AL	2.23	3.83	6.07	4.5
158	Fayette_AL	2.02	3.22	5.24	3.74
159	Fitzpatrick_AL	2.21	3.22	5.43	3.74
160	Five Points_AL	2.06	2.79	4.86	3.27
161	Flat Rock_AL	1.98	2.41	4.39	2.92
162	Flomaton_AL	2.1	5.04	7.15	5.56
163	Florala_AL	2.1	2.82	4.92	3.29
164	Florence_AL	1.99	5.77	7.75	6.32
165	Foley_AL	2.08	4.3	6.38	4.66
166	Forest Home_AL	2.1	2.27	4.37	2.74
167	Forkland_AL	2.11	5.89	8.0	6.52
168	Fort Deposit_AL	2.04	2.47	4.51	3.01
169	Fort Mitchell_AL	2.21	3.46	5.67	3.98
170	Fort Novosel_AL	2.09	2.37	4.46	2.71
171	Fort Payne_AL	1.98	2.8	4.78	3.32
172	Fosters_AL	1.92	6.29	8.21	6.86
173	Franklin_AL	2.1	3.17	5.28	3.69
174	Frankville_AL	2.1	3.56	5.66	4.08
175	Frisco City_AL	2.1	2.99	5.1	3.51
176	Fruitdale_AL	2.1	2.72	4.82	3.23
177	Fruithurst_AL	2.01	1.73	3.74	2.26
178	Fultondale_AL	1.96	6.05	8.01	6.66
179	Fyffe_AL	1.98	3.7	5.68	4.22
180	Gadsden_AL	2.04	3.44	5.48	4.17
181	Gainestown_AL	2.1	3.0	5.1	3.52
182	Gainesville_AL	2.11	4.56	6.67	5.19
183	Gallant_AL	2.02	2.26	4.28	2.93
184	Gallion_AL	2.23	3.97	6.2	4.63
185	Gardendale_AL	1.96	3.82	5.78	4.43
186	Gaylesville_AL	2.01	2.11	4.12	2.64
187	Geneva_AL	2.09	3.16	5.25	3.5
188	Georgiana_AL	2.1	2.39	4.48	2.86
189	Geraldine_AL	1.98	4.15	6.13	4.66
190	Gilbertown_AL	2.1	2.51	4.61	3.03
191	Glenwood_AL	2.15	2.65	4.8	3.14
192	Goodwater_AL	2.05	2.67	4.71	3.16
193	Gordo_AL	1.92	2.85	4.76	3.41
194	Gordon_AL	2.09	3.09	5.18	3.44
195	Goshen_AL	2.19	2.7	4.89	3.21
196	Grady_AL	2.05	2.46	4.5	2.99
197	Graham_AL	2.01	2.7	4.71	3.23
198	Grand Bay_AL	1.99	4.57	6.56	5.04
199	Grant_AL	1.89	2.55	4.44	2.98
200	Graysville_AL	1.96	4.55	6.51	5.16
201	Greensboro_AL	2.11	3.34	5.45	3.96
202	Greenville_AL	2.1	2.61	4.7	3.08
203	Grove Hill_AL	2.1	2.61	4.71	3.13
204	Groveoak_AL	1.97	2.83	4.8	3.34
205	Guin_AL	2.03	2.71	4.74	3.23
206	Gulf Shores_AL	2.08	4.63	6.71	4.99
207	Guntersville_AL	1.9	3.71	5.6	4.14
208	Gurley_AL	1.87	2.71	4.58	3.11
209	Hackleburg_AL	1.99	2.54	4.53	3.1
210	Haleyville_AL	1.98	2.8	4.78	3.34
211	Hamilton_AL	2.02	2.72	4.75	3.24
212	Hanceville_AL	1.98	3.62	5.6	4.15
213	Hardaway_AL	2.21	3.28	5.49	3.8
214	Harpersville_AL	1.91	4.57	6.48	5.13
215	Hartford_AL	2.09	3.02	5.11	3.37
216	Hartselle_AL	2.0	4.32	6.32	4.85
217	Harvest_AL	1.92	4.99	6.91	5.39
218	Hatchechubbee_AL	2.21	2.61	4.83	3.13
219	Hayden_AL	1.97	2.71	4.68	3.18
220	Hayneville_AL	2.03	3.75	5.78	4.31
221	Hazel Green_AL	1.83	5.18	7.01	5.53
222	Headland_AL	2.09	3.31	5.4	3.65
223	Heflin_AL	2.01	2.12	4.12	2.65
224	Helena_AL	1.91	2.85	4.77	3.41
225	Henagar_AL	1.98	3.71	5.69	4.23
226	Higdon_AL	1.98	2.93	4.91	3.45
227	Highland Home_AL	2.1	2.51	4.61	2.98
228	Hillsboro_AL	2.0	4.71	6.72	5.24
229	Hodges_AL	1.99	2.25	4.23	2.8
230	Holly Pond_AL	1.98	3.91	5.9	4.45
231	Hollytree_AL	1.98	1.58	3.56	2.1
232	Hollywood_AL	1.98	3.46	5.44	3.98
233	Honoraville_AL	2.1	2.52	4.62	2.99
234	Hope Hull_AL	2.03	4.42	6.45	4.98
235	Horton_AL	1.91	3.4	5.31	3.85
236	Houston_AL	1.98	2.43	4.42	2.97
237	Huntsville_AL	2.08	6.15	8.23	6.59
238	Hurtsboro_AL	2.21	3.28	5.49	3.8
239	Ider_AL	1.98	3.16	5.14	3.68
240	Irvington_AL	1.99	4.48	6.47	4.95
241	Jachin_AL	2.1	2.72	4.82	3.24
242	Jack_AL	2.1	2.34	4.44	2.81
243	Jackson_AL	2.1	3.84	5.94	4.36
244	Jacksons Gap_AL	2.06	3.0	5.06	3.48
245	Jacksonville_AL	2.05	1.99	4.04	2.51
246	Jasper_AL	2.03	3.79	5.82	4.31
247	Jemison_AL	2.06	2.75	4.82	3.23
248	Jones_AL	2.1	2.16	4.25	2.74
249	Kellyton_AL	2.06	2.75	4.81	3.23
250	Kennedy_AL	2.01	2.62	4.63	3.15
251	Killen_AL	1.99	4.22	6.21	4.78
252	Kimberly_AL	1.96	3.74	5.7	4.35
253	Kinston_AL	2.09	2.9	4.99	3.32
254	Knoxville_AL	2.06	4.0	6.06	4.61
255	Laceys Spring_AL	2.0	3.56	5.56	4.09
256	Lafayette_AL	2.06	2.7	4.76	3.18
257	Lanett_AL	2.06	3.61	5.67	4.09
258	Langston_AL	1.93	3.71	5.64	4.18
259	Lapine_AL	2.07	2.28	4.35	2.78
260	Lawley_AL	2.11	2.42	4.53	3.02
261	Leeds_AL	2.12	4.13	6.25	4.78
262	Leesburg_AL	2.01	3.2	5.21	3.73
263	Leighton_AL	1.99	4.58	6.57	5.14
264	Lenox_AL	2.1	2.92	5.02	3.44
265	Leroy_AL	2.1	5.13	7.24	5.65
266	Lester_AL	1.83	2.59	4.42	2.94
267	Letohatchee_AL	2.03	3.36	5.38	3.91
268	Lexington_AL	1.99	3.55	5.53	4.11
269	Lillian_AL	2.08	4.9	6.98	5.26
270	Lincoln_AL	2.01	4.54	6.54	5.06
271	Linden_AL	2.23	3.67	5.91	4.34
272	Lineville_AL	2.01	2.71	4.72	3.24
273	Lisman_AL	2.1	2.68	4.78	3.19
274	Little River_AL	2.08	3.93	6.01	4.29
275	Livingston_AL	2.11	4.04	6.15	4.66
276	Locust Fork_AL	1.97	3.54	5.5	4.01
277	Logan_AL	1.98	2.56	4.54	3.09
278	Louisville_AL	2.21	2.83	5.04	3.35
279	Lowndesboro_AL	2.03	4.39	6.42	4.95
280	Loxley_AL	2.08	3.98	6.06	4.34
281	Luverne_AL	2.1	2.95	5.05	3.42
282	Lynn_AL	1.98	3.16	5.14	3.69
283	Madison_AL	2.02	6.77	8.78	7.24
284	Magnolia_AL	2.23	2.1	4.34	2.76
285	Magnolia Springs_AL	2.08	5.65	7.73	6.01
286	Maplesville_AL	2.06	2.52	4.58	3.0
287	Marbury_AL	2.05	2.5	4.55	3.04
288	Marion_AL	2.23	2.57	4.8	3.23
289	Marion Junction_AL	2.23	4.36	6.6	5.02
290	Mathews_AL	2.03	3.49	5.52	4.04
291	McCalla_AL	1.92	4.03	5.95	4.66
292	McIntosh_AL	2.1	3.42	5.52	3.94
293	McKenzie_AL	2.1	2.38	4.48	2.86
294	Melvin_AL	2.1	2.55	4.65	3.07
295	Mentone_AL	1.98	2.31	4.29	2.83
296	Meridianville_AL	1.83	5.2	7.04	5.56
297	Midland City_AL	2.09	2.93	5.02	3.28
298	Midway_AL	2.21	2.7	4.91	3.22
299	Millbrook_AL	2.03	5.48	7.5	6.03
300	Millport_AL	2.02	3.19	5.21	3.71
301	Millry_AL	2.1	2.46	4.56	2.97
302	Minter_AL	2.14	2.89	5.03	3.5
303	Mobile_AL	2.21	5.16	7.38	5.81
304	Monroeville_AL	2.1	2.76	4.86	3.27
305	Montevallo_AL	1.95	3.06	5.01	3.61
306	Montgomery_AL	2.19	6.91	9.1	7.55
307	Montrose_AL	2.08	4.97	7.05	5.33
308	Moody_AL	1.97	5.23	7.2	5.7
309	Morris_AL	1.96	3.03	4.99	3.64
310	Moulton_AL	2.0	3.27	5.27	3.8
311	Moundville_AL	2.05	3.28	5.33	3.89
312	Mount Hope_AL	2.0	3.73	5.74	4.26
313	Mount Olive_AL	1.96	3.12	5.08	3.73
314	Mount Vernon_AL	1.99	4.29	6.28	4.76
315	Mulga_AL	1.91	3.06	4.98	3.76
316	Munford_AL	2.01	2.67	4.67	3.2
317	Muscadine_AL	2.01	2.01	4.02	2.54
318	Muscle Shoals_AL	1.99	5.99	7.97	6.55
319	Nauvoo_AL	2.02	3.08	5.1	3.6
320	Needham_AL	2.1	1.97	4.07	2.49
321	New Brockton_AL	2.1	2.48	4.58	2.95
322	New Hope_AL	1.89	3.17	5.06	3.6
323	New Market_AL	1.83	2.87	4.7	3.22
324	Newbern_AL	2.11	3.66	5.77	4.29
325	Newton_AL	2.09	3.15	5.24	3.5
326	Newville_AL	2.09	2.93	5.02	3.28
327	Northport_AL	2.02	4.48	6.5	5.05
328	Notasulga_AL	2.21	2.8	5.01	3.31
329	Oakman_AL	2.03	2.6	4.63	3.12
330	Odenville_AL	1.97	3.38	5.35	3.85
331	Ohatchee_AL	2.05	2.93	4.97	3.45
332	Oneonta_AL	1.97	2.95	4.92	3.42
333	Opelika_AL	2.2	3.64	5.84	4.13
334	Opp_AL	2.1	2.8	4.9	3.27
335	Orange Beach_AL	2.08	5.04	7.12	5.4
336	Orrville_AL	2.23	4.09	6.33	4.76
337	Owens Cross Roads_AL	1.89	4.31	6.21	4.75
338	Oxford_AL	2.04	4.31	6.34	4.83
339	Ozark_AL	2.09	2.75	4.84	3.1
340	Paint Rock_AL	1.98	2.72	4.7	3.23
341	Pansey_AL	2.09	3.13	5.22	3.47
342	Parrish_AL	2.03	3.21	5.23	3.73
343	Pelham_AL	1.91	4.24	6.16	4.81
344	Pell City_AL	1.97	4.24	6.21	4.71
345	Pennington_AL	2.1	3.75	5.86	4.27
346	Perdido_AL	2.08	3.72	5.8	4.08
347	Peterman_AL	2.1	2.22	4.32	2.74
348	Phenix City_AL	2.21	5.62	7.83	6.13
349	Phil Campbell_AL	1.99	2.95	4.93	3.51
350	Piedmont_AL	2.03	1.87	3.9	2.4
351	Pike Road_AL	2.16	4.99	7.14	5.6
352	Pine Apple_AL	2.1	2.58	4.68	3.1
353	Pine Hill_AL	2.12	3.45	5.56	3.98
354	Pinson_AL	1.96	3.18	5.14	3.79
355	Pisgah_AL	1.98	2.67	4.65	3.19
356	Pittsview_AL	2.21	2.8	5.02	3.32
357	Pleasant Grove_AL	1.91	5.29	7.21	6.0
358	Prattville_AL	2.03	4.33	6.36	4.88
359	Princeton_AL	1.98	1.59	3.57	2.11
360	Quinton_AL	1.98	3.17	5.15	3.77
361	Ragland_AL	1.97	2.83	4.8	3.3
362	Rainbow City_AL	2.04	4.45	6.49	5.18
363	Rainsville_AL	1.98	4.39	6.36	4.9
364	Ralph_AL	1.95	2.57	4.52	3.14
365	Ramer_AL	2.03	2.81	4.84	3.36
366	Ranburne_AL	2.01	2.4	4.41	2.93
367	Randolph_AL	2.09	2.38	4.47	2.95
368	Range_AL	2.1	2.68	4.78	3.2
369	Red Bay_AL	1.99	2.58	4.56	3.13
370	Red Level_AL	2.1	2.25	4.34	2.72
371	Reform_AL	1.92	2.93	4.85	3.49
372	Remlap_AL	1.97	2.54	4.51	3.01
373	Repton_AL	2.1	2.6	4.7	3.11
374	Riverside_AL	1.97	5.8	7.77	6.27
375	Roanoke_AL	2.01	2.72	4.73	3.25
376	Robertsdale_AL	2.08	3.87	5.95	4.23
377	Rockford_AL	2.06	2.4	4.46	2.88
378	Rogersville_AL	1.98	4.2	6.18	4.75
379	Russellville_AL	1.99	3.14	5.13	3.7
380	Rutledge_AL	2.1	2.71	4.8	3.18
381	Safford_AL	2.23	3.65	5.88	4.31
382	Saint Elmo_AL	1.99	4.63	6.62	5.1
383	Saint Stephens_AL	2.1	3.32	5.43	3.84
384	Salem_AL	2.19	2.71	4.9	3.2
385	Samson_AL	2.09	3.25	5.34	3.61
386	Saraland_AL	2.05	4.66	6.71	5.18
387	Sardis_AL	2.23	3.54	5.77	4.2
388	Satsuma_AL	1.99	6.31	8.3	6.78
389	Sawyerville_AL	2.11	4.12	6.23	4.74
390	Scottsboro_AL	1.97	2.93	4.9	3.44
391	Seale_AL	2.21	3.0	5.21	3.52
392	Section_AL	1.98	2.99	4.97	3.51
393	Selma_AL	2.23	3.52	5.75	4.18
394	Seminole_AL	2.08	4.91	6.99	5.27
395	Semmes_AL	2.0	4.1	6.11	4.59
396	Sheffield_AL	1.99	7.76	9.74	8.31
397	Shelby_AL	1.91	3.04	4.96	3.61
398	Shorter_AL	2.21	4.78	6.99	5.3
399	Shorterville_AL	2.09	2.62	4.71	2.96
400	Silas_AL	2.1	2.61	4.71	3.13
401	Silverhill_AL	2.08	3.65	5.73	4.01
402	Skipperville_AL	2.1	2.5	4.6	2.86
403	Slocomb_AL	2.09	3.24	5.33	3.59
404	Smiths Station_AL	2.2	3.76	5.96	4.25
405	Somerville_AL	2.0	3.18	5.18	3.71
406	Springville_AL	1.97	3.24	5.2	3.71
407	Spruce Pine_AL	1.99	2.84	4.82	3.39
408	Stanton_AL	2.06	2.07	4.13	2.55
409	Stapleton_AL	2.08	3.61	5.69	3.97
410	Steele_AL	1.97	3.87	5.83	4.34
411	Sterrett_AL	1.91	2.98	4.89	3.54
412	Stevenson_AL	1.98	2.47	4.45	2.98
413	Stockton_AL	2.08	4.93	7.01	5.29
414	Sulligent_AL	2.03	3.36	5.39	3.88
415	Sumiton_AL	2.03	5.04	7.07	5.56
416	Summerdale_AL	2.08	3.77	5.85	4.13
417	Sunflower_AL	2.1	6.97	9.07	7.49
418	Sweet Water_AL	2.23	3.01	5.24	3.67
419	Sycamore_AL	2.01	4.01	6.02	4.54
420	Sylacauga_AL	2.01	3.32	5.33	3.85
421	Sylvania_AL	1.98	4.02	6.0	4.54
422	Talladega_AL	2.01	2.91	4.91	3.43
423	Tallassee_AL	2.08	2.84	4.92	3.37
424	Tanner_AL	1.83	6.85	8.68	7.2
425	Theodore_AL	1.99	4.98	6.97	5.45
426	Thomaston_AL	2.23	2.79	5.02	3.45
427	Thomasville_AL	2.12	2.5	4.62	3.04
428	Thorsby_AL	2.06	2.71	4.78	3.19
429	Tibbie_AL	2.1	2.37	4.47	2.89
430	Titus_AL	2.03	2.39	4.41	2.94
431	Toney_AL	1.83	4.74	6.57	5.09
432	Town Creek_AL	2.0	4.63	6.64	5.16
433	Townley_AL	2.03	3.34	5.37	3.86
434	Toxey_AL	2.1	2.69	4.8	3.21
435	Trafford_AL	1.96	3.06	5.02	3.57
436	Trenton_AL	1.98	1.87	3.84	2.38
437	Trinity_AL	2.0	4.32	6.32	4.85
438	Troy_AL	2.21	2.68	4.89	3.2
439	Trussville_AL	1.96	4.25	6.21	4.84
440	Tuscaloosa_AL	2.21	6.24	8.44	6.83
441	Tuscumbia_AL	1.99	3.67	5.66	4.23
442	Tuskegee_AL	2.21	3.14	5.36	3.67
443	Tuskegee Institute_AL	2.21	4.31	6.53	4.84
444	Tyler_AL	2.08	3.05	5.13	3.63
445	Union Grove_AL	1.92	2.8	4.72	3.25
446	Union Springs_AL	2.21	2.8	5.02	3.33
447	Uniontown_AL	2.23	3.67	5.91	4.33
448	Uriah_AL	2.1	3.14	5.24	3.66
449	Valhermoso Springs_AL	2.0	3.52	5.53	4.05
450	Valley_AL	2.09	3.74	5.83	4.22
451	Valley Head_AL	1.98	2.96	4.94	3.48
452	Vance_AL	1.92	3.33	5.24	3.89
453	Vandiver_AL	1.91	3.57	5.49	4.14
454	Verbena_AL	2.05	2.54	4.59	3.02
455	Vernon_AL	2.03	3.06	5.08	3.57
456	Vina_AL	1.99	2.56	4.55	3.11
457	Vincent_AL	1.93	3.27	5.19	3.81
458	Vinegar Bend_AL	2.1	2.43	4.54	2.95
459	Vinemont_AL	1.98	3.18	5.16	3.71
460	Vredenburgh_AL	2.1	3.3	5.4	3.82
461	Wadley_AL	2.02	2.48	4.49	3.0
462	Wagarville_AL	2.1	3.97	6.08	4.49
463	Ward_AL	2.14	2.3	4.44	2.86
464	Warrior_AL	1.96	3.5	5.46	4.05
465	Waterloo_AL	1.99	2.9	4.89	3.46
466	Waverly_AL	2.18	2.56	4.74	3.06
467	Weaver_AL	2.05	2.58	4.63	3.1
468	Webb_AL	2.09	3.09	5.18	3.44
469	Wedowee_AL	2.01	2.72	4.72	3.25
470	Wellington_AL	2.05	2.56	4.61	3.08
471	Weogufka_AL	2.06	2.43	4.49	2.91
472	West Blocton_AL	2.11	2.21	4.32	2.83
473	Wetumpka_AL	2.03	2.97	4.99	3.52
474	Whatley_AL	2.1	3.05	5.15	3.57
475	Wilmer_AL	1.99	3.41	5.39	3.88
476	Wilsonville_AL	1.91	3.65	5.56	4.21
477	Winfield_AL	2.03	3.16	5.19	3.68
478	Wing_AL	2.1	2.13	4.23	2.62
479	Woodland_AL	2.01	2.48	4.49	3.01
480	Woodstock_AL	2.1	3.49	5.59	4.11
481	Woodville_AL	1.97	2.32	4.28	2.82
482	York_AL	2.11	3.07	5.18	3.69
483	Adona_AR	2.03	2.79	4.82	3.33
484	Alexander_AR	1.89	3.57	5.47	4.06
485	Alicia_AR	2.02	5.66	7.68	6.17
486	Alma_AR	2.06	4.12	6.18	4.8
487	Almyra_AR	2.02	4.81	6.83	5.41
488	Alpena_AR	2.0	2.77	4.77	3.38
489	Altheimer_AR	2.01	5.67	7.69	6.26
490	Altus_AR	1.95	3.76	5.72	4.28
491	Amagon_AR	1.97	5.86	7.82	6.51
492	Amity_AR	2.05	2.73	4.78	3.31
493	Antoine_AR	2.04	4.31	6.36	4.98
494	Arkadelphia_AR	2.06	3.91	5.96	4.45
495	Ash Flat_AR	1.97	2.77	4.74	3.36
496	Ashdown_AR	2.16	2.74	4.89	3.43
497	Atkins_AR	2.03	4.05	6.09	4.6
498	Augusta_AR	1.97	5.32	7.28	5.97
499	Austin_AR	2.01	3.73	5.74	4.21
500	Bald Knob_AR	1.97	4.54	6.51	5.19
501	Banks_AR	2.03	3.93	5.96	4.55
502	Barling_AR	2.06	5.38	7.44	6.06
503	Batesville_AR	1.97	2.73	4.7	3.33
504	Bauxite_AR	1.88	4.01	5.89	4.48
505	Bay_AR	2.04	6.3	8.34	6.89
506	Bearden_AR	2.0	3.79	5.79	4.44
507	Bee Branch_AR	1.97	2.62	4.59	3.21
508	Beebe_AR	1.97	4.02	5.99	4.67
509	Beech Grove_AR	2.02	4.9	6.93	5.41
510	Bella Vista_AR	2.0	3.14	5.14	3.86
511	Belleville_AR	2.03	2.62	4.65	3.16
512	Ben Lomond_AR	1.94	3.07	5.0	3.58
513	Benton_AR	1.88	4.71	6.59	5.19
514	Bentonville_AR	2.0	4.54	6.54	5.26
515	Berryville_AR	2.0	2.6	4.6	3.21
516	Big Flat_AR	2.0	2.27	4.28	2.89
517	Bigelow_AR	2.04	3.15	5.18	3.7
518	Biggers_AR	2.02	5.44	7.46	5.95
519	Biscoe_AR	1.97	6.03	8.0	6.68
520	Bismarck_AR	2.06	2.52	4.58	3.06
521	Black Oak_AR	2.04	6.21	8.25	6.8
522	Black Rock_AR	2.02	3.1	5.12	3.61
523	Blevins_AR	2.04	3.37	5.41	4.03
524	Bluff City_AR	2.04	2.96	5.0	3.62
525	Bluffton_AR	2.03	2.49	4.52	3.03
526	Blytheville_AR	2.04	5.85	7.89	6.44
527	Boles_AR	1.94	2.0	3.94	2.52
528	Bono_AR	2.02	5.05	7.07	5.56
529	Booneville_AR	1.94	2.62	4.56	3.14
530	Bradley_AR	2.16	2.56	4.72	3.26
531	Branch_AR	1.94	3.23	5.16	3.74
532	Brickeys_AR	2.05	6.0	8.04	6.7
533	Briggsville_AR	2.03	2.55	4.58	3.1
534	Brinkley_AR	2.05	6.02	8.06	6.72
535	Brockwell_AR	1.97	2.71	4.68	3.3
536	Brookland_AR	2.02	5.16	7.19	5.67
537	Bryant_AR	1.88	7.57	9.45	8.05
538	Buckner_AR	2.16	2.13	4.28	2.82
539	Bull Shoals_AR	2.0	3.51	5.51	4.12
540	Cabot_AR	2.02	4.52	6.54	5.02
541	Caddo Gap_AR	2.06	1.92	3.98	2.46
542	Calico Rock_AR	1.98	2.34	4.32	2.94
543	Camden_AR	2.0	4.42	6.42	5.07
544	Camp_AR	1.97	3.06	5.03	3.65
545	Canehill_AR	2.24	2.06	4.3	2.85
546	Caraway_AR	2.04	6.09	8.13	6.68
547	Carlisle_AR	2.01	5.41	7.42	5.9
548	Carthage_AR	2.0	3.48	5.48	4.13
549	Casa_AR	2.03	2.92	4.95	3.46
550	Cash_AR	2.02	5.74	7.76	6.25
551	Casscoe_AR	2.03	5.06	7.1	5.68
552	Cave City_AR	1.97	2.6	4.57	3.19
553	Cave Springs_AR	2.0	5.88	7.88	6.6
554	Cecil_AR	1.94	3.08	5.02	3.6
555	Cedarville_AR	2.06	2.32	4.38	3.0
556	Center Ridge_AR	2.03	2.49	4.52	3.04
557	Centerton_AR	2.0	4.6	6.6	5.32
558	Charleston_AR	1.96	3.18	5.15	3.74
559	Charlotte_AR	1.97	2.36	4.33	2.95
560	Cherokee Village_AR	1.97	2.92	4.89	3.51
561	Cherry Valley_AR	2.05	4.72	6.77	5.42
562	Chester_AR	2.06	1.84	3.9	2.52
563	Chidester_AR	2.0	3.66	5.66	4.31
564	Clarendon_AR	2.05	6.23	8.27	6.93
565	Clarkridge_AR	2.0	2.51	4.51	3.12
566	Clarksville_AR	2.03	2.33	4.36	2.88
567	Cleveland_AR	2.01	2.56	4.57	3.12
568	Clinton_AR	1.97	2.6	4.57	3.19
569	Coal Hill_AR	2.03	3.53	5.57	4.08
570	Colt_AR	2.05	5.08	7.13	5.79
571	Combs_AR	2.0	2.04	4.04	2.65
572	Compton_AR	2.0	2.05	4.05	2.66
573	Concord_AR	1.97	2.47	4.44	3.07
574	Conway_AR	2.01	5.06	7.07	5.54
575	Cord_AR	1.97	4.17	6.14	4.76
576	Corning_AR	2.02	5.21	7.24	5.72
577	Cotter_AR	2.0	2.68	4.69	3.3
578	Cotton Plant_AR	1.97	5.43	7.4	6.08
579	Cove_AR	1.94	2.53	4.46	3.04
580	Crawfordsville_AR	2.04	6.69	8.73	7.29
581	Crocketts Bluff_AR	2.03	5.03	7.06	5.65
582	Crossett_AR	2.03	4.27	6.3	4.89
583	Crumrod_AR	2.04	5.5	7.55	6.18
584	Damascus_AR	2.0	2.84	4.83	3.36
585	Danville_AR	2.03	2.67	4.7	3.22
586	Dardanelle_AR	2.03	3.18	5.21	3.73
587	De Queen_AR	1.94	2.77	4.7	3.28
588	De Valls Bluff_AR	1.97	5.21	7.18	5.86
589	De Witt_AR	2.03	4.72	6.75	5.34
590	Decatur_AR	2.0	3.22	5.21	3.94
591	Deer_AR	2.0	1.86	3.86	2.47
592	Delaplaine_AR	2.02	5.61	7.63	6.12
593	Delaware_AR	1.94	2.82	4.76	3.34
594	Delight_AR	2.04	2.87	4.91	3.53
595	Dell_AR	2.04	6.07	8.12	6.67
596	Dennard_AR	1.97	2.69	4.66	3.28
597	Dermott_AR	2.03	4.74	6.78	5.37
598	Des Arc_AR	1.97	5.14	7.11	5.79
599	Desha_AR	1.97	3.48	5.45	4.08
600	Dierks_AR	1.94	2.67	4.61	3.19
601	Doddridge_AR	2.16	2.74	4.9	3.44
602	Dolph_AR	1.97	2.5	4.47	3.09
603	Donaldson_AR	2.06	3.5	5.56	4.04
604	Dover_AR	2.03	2.23	4.26	2.77
605	Drasco_AR	1.97	2.52	4.49	3.11
606	Dumas_AR	2.03	5.18	7.22	5.8
607	Dyer_AR	2.06	4.55	6.61	5.23
608	Dyess_AR	2.04	6.66	8.71	7.26
609	Earle_AR	2.05	6.01	8.05	6.61
610	Edgemont_AR	1.97	2.75	4.72	3.35
611	Edmondson_AR	2.04	7.11	9.16	7.71
612	El Dorado_AR	2.11	3.09	5.21	3.78
613	El Paso_AR	1.97	3.14	5.11	3.79
614	Elaine_AR	2.05	5.17	7.22	5.87
615	Elizabeth_AR	1.98	3.0	4.99	3.61
616	Elkins_AR	2.18	2.47	4.65	3.21
617	Emerson_AR	2.11	1.92	4.04	2.61
618	Emmet_AR	2.04	2.56	4.61	3.22
619	England_AR	2.02	5.76	7.78	6.25
620	Enola_AR	2.01	2.85	4.87	3.33
621	Ethel_AR	2.03	6.71	8.75	7.34
622	Etowah_AR	2.04	6.17	8.21	6.76
623	Eudora_AR	2.03	4.84	6.87	5.46
624	Eureka Springs_AR	2.0	2.3	4.3	2.91
625	Evansville_AR	2.24	2.26	4.5	3.05
626	Evening Shade_AR	1.97	2.69	4.66	3.28
627	Everton_AR	2.0	2.82	4.82	3.43
628	Fairfield Bay_AR	1.97	3.29	5.26	3.89
629	Farmington_AR	2.24	4.1	6.34	4.89
630	Fayetteville_AR	2.24	3.48	5.72	4.27
631	Fifty Six_AR	1.97	2.25	4.22	2.85
632	Fisher_AR	2.05	5.47	7.51	6.17
633	Flippin_AR	2.0	2.34	4.35	2.96
634	Floral_AR	1.97	2.2	4.17	2.79
635	Fordyce_AR	2.0	3.38	5.38	4.02
636	Foreman_AR	2.16	3.0	5.16	3.7
637	Forrest City_AR	2.05	5.1	7.15	5.8
638	Fort Smith_AR	2.06	5.37	7.43	6.06
639	Fouke_AR	2.16	2.91	5.07	3.61
640	Fountain Hill_AR	2.03	3.8	5.83	4.42
641	Fox_AR	1.97	2.61	4.58	3.2
642	Franklin_AR	1.97	2.75	4.72	3.34
643	Frenchmans Bayou_AR	2.02	6.31	8.33	6.87
644	Fulton_AR	2.04	3.3	5.35	3.96
645	Gamaliel_AR	2.0	3.17	5.17	3.78
646	Garfield_AR	2.0	2.75	4.75	3.47
647	Garland City_AR	2.16	3.33	5.49	4.03
648	Gassville_AR	2.0	2.66	4.66	3.27
649	Gentry_AR	2.0	3.56	5.56	4.29
650	Gepp_AR	1.97	3.17	5.14	3.77
651	Gillett_AR	2.03	5.14	7.17	5.76
652	Gillham_AR	1.94	2.23	4.17	2.75
653	Glencoe_AR	1.97	2.81	4.78	3.4
654	Glenwood_AR	2.05	2.48	4.53	3.11
655	Gould_AR	2.03	5.22	7.26	5.85
656	Grady_AR	2.03	5.03	7.06	5.65
657	Grannis_AR	1.94	2.32	4.25	2.83
658	Grapevine_AR	2.01	4.8	6.81	5.39
659	Gravelly_AR	2.03	2.53	4.57	3.08
660	Gravette_AR	2.0	3.26	5.26	3.98
661	Green Forest_AR	2.0	2.74	4.74	3.35
662	Greenbrier_AR	2.01	2.93	4.94	3.41
663	Greenway_AR	2.02	4.59	6.62	5.1
664	Greenwood_AR	2.06	3.15	5.21	3.83
665	Griffithville_AR	1.97	4.84	6.8	5.48
666	Guion_AR	1.97	2.26	4.23	2.85
667	Gurdon_AR	2.06	3.49	5.55	4.03
668	Guy_AR	2.01	2.5	4.51	2.98
669	Hackett_AR	2.06	2.84	4.9	3.53
670	Hagarville_AR	2.03	2.46	4.49	3.01
671	Hamburg_AR	2.03	3.44	5.48	4.06
672	Hampton_AR	2.0	3.83	5.83	4.48
673	Hardy_AR	1.97	2.7	4.67	3.3
674	Harrell_AR	2.0	3.47	5.47	4.12
675	Harriet_AR	2.0	2.45	4.45	3.06
676	Harrisburg_AR	2.05	4.59	6.64	5.3
677	Harrison_AR	2.0	2.75	4.75	3.37
678	Hartford_AR	2.06	2.34	4.4	3.02
679	Hartman_AR	2.03	3.57	5.6	4.12
680	Harvey_AR	1.94	2.49	4.43	3.01
681	Hasty_AR	2.0	1.87	3.87	2.48
682	Hatfield_AR	1.94	2.16	4.1	2.68
683	Hattieville_AR	2.03	2.86	4.89	3.41
684	Havana_AR	2.03	2.54	4.57	3.09
685	Haynes_AR	2.05	5.34	7.38	6.04
686	Hazen_AR	1.97	5.79	7.76	6.44
687	Heber Springs_AR	1.97	2.99	4.96	3.59
688	Hector_AR	2.03	2.08	4.11	2.63
689	Helena_AR	2.05	5.19	7.24	5.89
690	Henderson_AR	2.0	2.81	4.81	3.42
691	Hensley_AR	1.91	4.77	6.68	5.27
692	Hermitage_AR	2.03	4.23	6.27	4.85
693	Heth_AR	2.05	6.49	8.54	7.19
694	Hickory Ridge_AR	2.04	5.47	7.51	6.17
695	Higden_AR	1.97	3.41	5.38	4.0
696	Higginson_AR	1.97	5.12	7.09	5.77
697	Hindsville_AR	2.05	3.12	5.17	3.77
698	Hiwasse_AR	2.0	3.81	5.81	4.53
699	Holly Grove_AR	2.05	5.17	7.22	5.88
700	Hope_AR	2.04	2.68	4.72	3.34
701	Horatio_AR	1.94	3.21	5.14	3.72
702	Horseshoe Bend_AR	1.97	2.71	4.68	3.3
703	Hot Springs National Park_AR	2.06	3.32	5.37	3.86
704	Hot Springs Village_AR	1.99	2.44	4.43	2.96
705	Houston_AR	2.03	3.2	5.23	3.75
706	Hoxie_AR	2.02	5.59	7.62	6.1
707	Hughes_AR	2.05	5.79	7.84	6.47
708	Humnoke_AR	2.01	5.65	7.66	6.13
709	Humphrey_AR	2.01	5.59	7.6	6.18
710	Hunter_AR	1.97	6.86	8.82	7.5
711	Huntington_AR	2.06	2.84	4.9	3.52
712	Huntsville_AR	2.0	2.52	4.53	3.14
713	Huttig_AR	2.11	3.75	5.87	4.44
714	Ida_AR	1.97	3.29	5.26	3.88
715	Imboden_AR	2.02	2.95	4.98	3.46
716	Jacksonville_AR	2.09	4.93	7.02	5.55
717	Jasper_AR	2.0	1.75	3.75	2.36
718	Jefferson_AR	2.01	4.56	6.57	5.15
719	Jersey_AR	2.03	4.56	6.6	5.18
720	Jerusalem_AR	2.02	2.37	4.39	2.93
721	Jessieville_AR	2.06	2.57	4.62	3.11
722	Joiner_AR	2.04	6.72	8.76	7.32
723	Jonesboro_AR	2.03	5.48	7.5	5.99
724	Judsonia_AR	1.97	3.36	5.33	4.01
725	Junction City_AR	2.12	2.45	4.57	3.12
726	Keiser_AR	2.04	6.87	8.92	7.47
727	Kensett_AR	1.97	5.21	7.18	5.86
728	Keo_AR	2.01	5.95	7.96	6.43
729	Kingsland_AR	2.03	4.27	6.3	4.89
730	Kingston_AR	2.0	2.01	4.01	2.62
731	Kirby_AR	2.04	2.5	4.54	3.16
732	Knobel_AR	2.02	5.51	7.54	6.02
733	Knoxville_AR	2.03	4.95	6.98	5.49
734	Lafe_AR	2.02	3.34	5.36	3.85
735	Lake City_AR	2.04	6.07	8.11	6.65
736	Lake Village_AR	2.03	5.17	7.2	5.79
737	Lakeview_AR	2.0	3.03	5.03	3.64
738	Lamar_AR	2.03	3.1	5.13	3.64
739	Langley_AR	2.04	2.34	4.39	3.01
740	Lavaca_AR	2.06	3.59	5.65	4.28
741	Leachville_AR	2.04	5.77	7.82	6.37
742	Lead Hill_AR	2.0	2.92	4.92	3.53
743	Leola_AR	2.02	4.63	6.65	5.22
744	Lepanto_AR	2.05	5.83	7.88	6.53
745	Leslie_AR	1.99	2.83	4.82	3.43
746	Letona_AR	1.97	3.27	5.23	3.92
747	Lewisville_AR	2.16	2.7	4.86	3.4
748	Lexa_AR	2.05	4.95	6.99	5.65
749	Lincoln_AR	2.24	2.72	4.96	3.51
750	Little Rock_AR	2.21	7.44	9.65	8.09
751	Lockesburg_AR	1.94	2.98	4.92	3.5
752	Locust Grove_AR	1.97	2.48	4.45	3.08
753	London_AR	2.03	3.63	5.66	4.17
754	Lonoke_AR	2.01	5.47	7.49	5.95
755	Lonsdale_AR	1.95	2.37	4.31	2.87
756	Louann_AR	2.0	3.62	5.62	4.27
757	Lowell_AR	2.0	4.41	6.4	5.13
758	Luxora_AR	2.04	5.84	7.88	6.43
759	Lynn_AR	2.02	5.16	7.18	5.67
760	Mabelvale_AR	1.97	4.7	6.67	5.22
761	Madison_AR	2.05	4.82	6.87	5.53
762	Magazine_AR	1.94	2.69	4.63	3.2
763	Magness_AR	1.97	3.49	5.46	4.08
764	Magnolia_AR	2.11	2.08	4.2	2.77
765	Malvern_AR	2.05	3.0	5.05	3.54
766	Mammoth Spring_AR	1.97	2.84	4.81	3.44
767	Manila_AR	2.04	5.68	7.73	6.28
768	Mansfield_AR	2.01	2.65	4.67	3.27
769	Marble Falls_AR	2.0	1.96	3.96	2.57
770	Marcella_AR	1.97	2.57	4.54	3.17
771	Marianna_AR	2.05	5.54	7.59	6.24
772	Marion_AR	2.04	7.56	9.6	8.16
773	Marked Tree_AR	2.05	5.89	7.94	6.59
774	Marmaduke_AR	2.02	4.47	6.49	4.98
775	Marshall_AR	2.0	2.72	4.72	3.33
776	Marvell_AR	2.05	5.42	7.46	6.12
777	Maumelle_AR	2.09	7.02	9.12	7.65
778	Mayflower_AR	2.01	4.97	6.98	5.45
779	Maynard_AR	2.02	3.45	5.48	3.96
780	Maysville_AR	2.0	3.23	5.22	3.95
781	McCaskill_AR	2.04	3.19	5.23	3.85
782	McCrory_AR	1.97	5.52	7.49	6.17
783	McGehee_AR	2.03	5.09	7.12	5.71
784	McNeil_AR	2.11	1.89	4.0	2.57
785	McRae_AR	1.97	4.02	5.99	4.67
786	Melbourne_AR	1.97	2.41	4.38	3.01
787	Mena_AR	1.94	2.01	3.94	2.52
788	Menifee_AR	2.03	8.5	10.53	9.04
789	Midland_AR	2.06	3.22	5.28	3.9
790	Midway_AR	2.0	2.86	4.86	3.47
791	Mineral Springs_AR	1.94	3.21	5.15	3.73
792	Monette_AR	2.04	5.82	7.86	6.42
793	Monticello_AR	2.03	3.84	5.88	4.46
794	Montrose_AR	2.03	4.04	6.07	4.66
795	Moro_AR	2.05	5.81	7.86	6.51
796	Morrilton_AR	2.03	4.41	6.45	4.96
797	Morrow_AR	2.24	2.44	4.68	3.23
798	Moscow_AR	2.01	5.98	7.99	6.57
799	Mount Holly_AR	2.11	2.57	4.69	3.26
800	Mount Ida_AR	2.06	2.57	4.63	3.11
801	Mount Judea_AR	2.0	2.09	4.09	2.7
802	Mount Pleasant_AR	1.97	2.42	4.39	3.01
803	Mount Vernon_AR	2.0	2.82	4.82	3.36
804	Mountain Home_AR	2.0	2.92	4.92	3.53
805	Mountain Pine_AR	2.06	2.89	4.94	3.43
806	Mountain View_AR	1.97	2.47	4.44	3.07
807	Mountainburg_AR	2.06	2.09	4.15	2.78
808	Mulberry_AR	2.03	3.09	5.12	3.73
809	Murfreesboro_AR	2.04	2.66	4.7	3.32
810	Nashville_AR	1.96	2.84	4.79	3.38
811	Natural Dam_AR	2.06	1.72	3.78	2.4
812	New Blaine_AR	1.94	3.02	4.95	3.53
813	New Edinburg_AR	2.03	4.36	6.39	4.98
814	Newark_AR	1.97	4.04	6.01	4.63
815	Newhope_AR	2.01	2.67	4.67	3.28
816	Newport_AR	1.97	5.84	7.81	6.49
817	Norfork_AR	2.0	2.43	4.43	3.04
818	Norman_AR	2.06	2.0	4.06	2.54
819	North Little Rock_AR	2.09	7.84	9.94	8.47
820	Oak Grove_AR	2.0	2.67	4.68	3.29
821	Oakland_AR	2.0	3.34	5.34	3.95
822	Oark_AR	2.03	1.75	3.78	2.3
823	Oden_AR	2.06	2.24	4.29	2.78
824	Ogden_AR	2.16	3.52	5.67	4.22
825	Oil Trough_AR	1.97	4.26	6.23	4.85
826	Okolona_AR	2.06	2.6	4.65	3.14
827	Ola_AR	2.03	4.06	6.1	4.61
828	Omaha_AR	2.0	2.57	4.58	3.19
829	Onia_AR	1.97	2.59	4.56	3.18
830	Osceola_AR	2.04	6.62	8.67	7.22
831	Oxford_AR	1.97	2.74	4.71	3.34
832	Ozan_AR	2.04	2.75	4.8	3.41
833	Ozark_AR	1.94	2.4	4.34	2.92
834	Ozone_AR	2.03	1.83	3.86	2.39
835	Palestine_AR	2.05	6.61	8.65	7.31
836	Pangburn_AR	1.97	2.3	4.27	2.94
837	Paragould_AR	2.02	4.25	6.28	4.76
838	Paris_AR	1.94	2.51	4.45	3.03
839	Parkdale_AR	2.03	4.54	6.57	5.16
840	Parkin_AR	2.05	5.91	7.95	6.61
841	Parks_AR	1.94	2.11	4.04	2.62
842	Paron_AR	1.91	2.31	4.22	2.81
843	Parthenon_AR	2.0	1.75	3.75	2.36
844	Patterson_AR	1.97	5.99	7.96	6.64
845	Pea Ridge_AR	2.0	3.41	5.41	4.13
846	Peach Orchard_AR	2.02	5.22	7.25	5.73
847	Pearcy_AR	2.06	2.4	4.46	2.94
848	Peel_AR	2.0	3.6	5.6	4.21
849	Pelsor_AR	2.0	1.92	3.92	2.53
850	Pencil Bluff_AR	2.06	2.39	4.45	2.93
851	Perry_AR	2.03	2.65	4.68	3.19
852	Perryville_AR	2.03	2.61	4.64	3.15
853	Pettigrew_AR	2.01	1.93	3.93	2.53
854	Pickens_AR	2.03	4.88	6.92	5.5
855	Piggott_AR	2.02	3.94	5.96	4.44
856	Pine Bluff_AR	2.01	4.63	6.64	5.22
857	Pineville_AR	1.97	2.61	4.58	3.2
858	Plainview_AR	2.03	2.43	4.47	2.98
859	Pleasant Grove_AR	1.97	2.48	4.45	3.07
860	Pleasant Plains_AR	1.97	2.41	4.38	3.01
861	Plumerville_AR	2.03	4.55	6.58	5.09
862	Pocahontas_AR	2.02	3.74	5.77	4.25
863	Pollard_AR	2.02	4.45	6.48	4.96
864	Ponca_AR	2.0	1.93	3.93	2.54
865	Poplar Grove_AR	2.05	5.48	7.52	6.18
866	Portland_AR	2.03	4.64	6.67	5.26
867	Pottsville_AR	2.03	4.13	6.16	4.67
868	Poughkeepsie_AR	1.97	2.64	4.61	3.24
869	Powhatan_AR	2.02	4.12	6.14	4.63
870	Poyen_AR	2.01	6.37	8.38	6.96
871	Prairie Grove_AR	2.24	2.63	4.87	3.42
872	Prattsville_AR	2.01	4.77	6.78	5.36
873	Prescott_AR	2.04	3.7	5.74	4.36
874	Prim_AR	1.97	2.32	4.29	2.91
875	Proctor_AR	2.04	6.6	8.64	7.19
876	Pyatt_AR	2.0	2.0	4.0	2.61
877	Quitman_AR	1.99	2.73	4.72	3.29
878	Ratcliff_AR	1.94	3.65	5.59	4.17
879	Ravenden_AR	2.01	2.52	4.54	3.05
880	Ravenden Springs_AR	2.02	2.79	4.82	3.3
881	Rector_AR	2.02	4.53	6.55	5.04
882	Redfield_AR	2.01	4.55	6.57	5.14
883	Reyno_AR	2.02	4.77	6.8	5.28
884	Rison_AR	2.03	5.01	7.04	5.63
885	Rivervale_AR	2.05	6.51	8.56	7.21
886	Roe_AR	2.05	4.87	6.91	5.57
887	Rogers_AR	2.0	4.29	6.29	5.01
888	Roland_AR	2.09	3.67	5.76	4.3
889	Romance_AR	1.97	2.52	4.49	3.17
890	Rose Bud_AR	1.97	2.83	4.8	3.46
891	Rosie_AR	1.97	2.98	4.95	3.58
892	Rosston_AR	2.04	2.19	4.24	2.85
893	Rover_AR	2.03	2.92	4.96	3.47
894	Royal_AR	2.06	2.78	4.84	3.32
895	Rudy_AR	2.06	2.6	4.66	3.28
896	Russell_AR	1.97	5.7	7.66	6.35
897	Russellville_AR	2.03	5.04	7.07	5.58
898	Saffell_AR	2.02	4.02	6.04	4.54
899	Sage_AR	1.97	2.71	4.68	3.3
900	Saint Charles_AR	2.03	6.32	8.35	6.94
901	Saint Joe_AR	2.0	2.47	4.47	3.08
902	Saint Paul_AR	2.0	2.02	4.02	2.63
903	Salem_AR	1.97	3.04	5.01	3.63
904	Saratoga_AR	2.0	3.62	5.62	4.22
905	Scotland_AR	1.97	2.44	4.41	3.04
906	Scott_AR	2.05	6.02	8.07	6.56
907	Scranton_AR	1.94	3.57	5.51	4.09
908	Searcy_AR	1.97	3.9	5.87	4.55
909	Sheridan_AR	2.01	4.56	6.57	5.15
910	Sherrill_AR	2.01	5.61	7.62	6.2
911	Sherwood_AR	2.09	4.0	6.09	4.63
912	Shirley_AR	1.97	2.7	4.67	3.29
913	Sidney_AR	1.97	2.42	4.39	3.01
914	Siloam Springs_AR	2.0	3.13	5.13	3.85
915	Sims_AR	2.06	2.28	4.33	2.82
916	Smackover_AR	2.11	2.97	5.08	3.65
917	Smithville_AR	2.0	3.1	5.1	3.64
918	Snow Lake_AR	2.03	6.17	8.2	6.79
919	Solgohachia_AR	2.03	2.54	4.57	3.09
920	Sparkman_AR	2.0	3.84	5.84	4.49
921	Springdale_AR	2.22	4.56	6.77	5.34
922	Springfield_AR	2.03	2.6	4.63	3.14
923	Stamps_AR	2.15	1.97	4.12	2.67
924	Star City_AR	2.03	4.28	6.32	4.9
925	State University_AR	2.02	7.93	9.95	8.44
926	Stephens_AR	2.0	2.43	4.43	3.08
927	Story_AR	2.06	2.57	4.63	3.11
928	Strawberry_AR	2.02	3.22	5.24	3.74
929	Strong_AR	2.11	3.4	5.51	4.08
930	Sturkie_AR	1.97	3.04	5.01	3.63
931	Stuttgart_AR	2.01	5.4	7.41	5.99
932	Subiaco_AR	1.94	2.85	4.79	3.37
933	Success_AR	2.02	4.83	6.86	5.34
934	Sulphur Rock_AR	1.97	2.52	4.49	3.11
935	Sulphur Springs_AR	2.0	2.83	4.82	3.55
936	Summers_AR	2.24	2.93	5.18	3.72
937	Summit_AR	2.0	4.82	6.82	5.43
938	Swifton_AR	1.97	5.8	7.76	6.44
939	Taylor_AR	2.13	2.27	4.4	2.96
940	Texarkana_AR	2.16	3.81	5.97	4.51
941	Thida_AR	1.97	3.31	5.28	3.9
942	Thornton_AR	2.0	3.16	5.16	3.81
943	Tichnor_AR	2.03	6.17	8.21	6.79
944	Tillar_AR	2.03	4.58	6.61	5.2
945	Tilly_AR	2.02	2.82	4.85	3.39
946	Timbo_AR	1.97	2.79	4.76	3.39
947	Traskwood_AR	1.93	4.88	6.81	5.38
948	Trumann_AR	2.05	5.67	7.71	6.37
949	Tucker_AR	2.01	5.72	7.74	6.31
950	Tuckerman_AR	1.97	5.63	7.6	6.28
951	Tumbling Shoals_AR	1.97	3.05	5.02	3.64
952	Tupelo_AR	1.97	6.3	8.27	6.95
953	Turrell_AR	2.04	6.73	8.77	7.33
954	Tyronza_AR	2.05	6.14	8.19	6.81
955	Ulm_AR	1.97	4.99	6.96	5.64
956	Umpire_AR	1.96	2.2	4.16	2.75
957	Uniontown_AR	2.06	2.04	4.1	2.72
958	Valley Springs_AR	2.0	2.84	4.84	3.45
959	Van Buren_AR	2.06	4.13	6.19	4.81
960	Vandervoort_AR	1.94	2.23	4.17	2.75
961	Vendor_AR	2.0	1.93	3.93	2.54
962	Vilonia_AR	2.01	3.23	5.24	3.71
963	Viola_AR	1.97	2.78	4.75	3.37
964	Violet Hill_AR	1.97	2.75	4.72	3.35
965	Wabbaseka_AR	2.01	5.59	7.6	6.18
966	Waldo_AR	2.12	2.03	4.14	2.71
967	Waldron_AR	1.94	2.25	4.19	2.77
968	Walnut Ridge_AR	2.02	5.91	7.93	6.42
969	Ward_AR	2.01	4.08	6.09	4.57
970	Warm Springs_AR	2.02	2.73	4.76	3.24
971	Warren_AR	2.03	4.64	6.68	5.27
972	Washington_AR	2.04	2.06	4.1	2.72
973	Watson_AR	2.03	5.97	8.01	6.59
974	Weiner_AR	2.04	5.54	7.58	6.23
975	Wesley_AR	2.02	2.38	4.4	3.0
976	West Fork_AR	2.24	2.16	4.4	2.95
977	West Helena_AR	2.05	5.44	7.49	6.14
978	West Memphis_AR	2.04	8.69	10.74	9.29
979	Western Grove_AR	2.0	2.23	4.23	2.84
980	Wheatley_AR	2.05	6.68	8.73	7.38
981	White Hall_AR	2.01	5.01	7.02	5.6
982	Wickes_AR	1.94	2.57	4.5	3.08
983	Wideman_AR	1.97	2.74	4.72	3.34
984	Widener_AR	2.05	6.23	8.28	6.93
985	Wilburn_AR	1.97	2.26	4.23	2.85
986	Williford_AR	1.97	2.56	4.53	3.15
987	Wilmar_AR	2.03	4.4	6.44	5.02
988	Wilmot_AR	2.03	4.77	6.8	5.39
989	Wilson_AR	2.04	6.32	8.36	6.91
990	Wilton_AR	2.16	3.23	5.39	3.93
991	Winchester_AR	2.03	9.19	11.22	9.81
992	Winslow_AR	2.23	1.9	4.14	2.69
993	Winthrop_AR	2.16	2.96	5.11	3.66
994	Wiseman_AR	1.97	3.05	5.02	3.64
995	Witter_AR	2.0	2.26	4.26	2.87
996	Witts Springs_AR	2.0	2.4	4.4	3.01
997	Wooster_AR	2.01	4.24	6.26	4.72
998	Wynne_AR	2.05	4.78	6.83	5.49
999	Yellville_AR	2.0	2.69	4.69	3.3
1000	Aguila_AZ	1.84	5.02	6.87	5.62
1001	Ajo_AZ	2.11	6.34	8.45	7.35
1002	Alpine_AZ	2.4	4.55	6.96	5.41
1003	Amado_AZ	2.09	6.42	8.52	7.41
1004	Apache Junction_AZ	2.01	10.17	12.18	10.74
1005	Arivaca_AZ	2.12	5.84	7.96	6.88
1006	Arizona City_AZ	2.0	9.09	11.09	9.77
1007	Arlington_AZ	1.84	4.24	6.08	4.83
1008	Ash Fork_AZ	2.29	3.5	5.79	4.59
1009	Avondale_AZ	1.98	11.87	13.85	12.56
1010	Bagdad_AZ	2.19	3.07	5.26	4.09
1011	Bapchule_AZ	1.99	13.85	15.84	14.52
1012	Bellemont_AZ	2.43	7.61	10.04	8.79
1013	Benson_AZ	2.23	5.76	7.99	6.81
1014	Bisbee_AZ	2.26	4.91	7.17	5.99
1015	Black Canyon City_AZ	2.19	6.01	8.2	7.03
1016	Blue_AZ	2.25	3.63	5.88	4.6
1017	Bouse_AZ	2.32	2.71	5.03	3.54
1018	Bowie_AZ	2.26	6.26	8.52	7.34
1019	Buckeye_AZ	1.84	5.35	7.19	5.96
1020	Bullhead City_AZ	2.32	4.49	6.81	5.32
1021	Cameron_AZ	2.43	5.12	7.55	6.3
1022	Camp Verde_AZ	2.19	7.98	10.17	9.0
1023	Carefree_AZ	1.97	11.13	13.1	11.92
1024	Casa Grande_AZ	1.99	10.68	12.67	11.36
1025	Cave Creek_AZ	1.94	9.4	11.35	10.22
1026	Central_AZ	2.25	6.85	9.1	7.82
1027	Chambers_AZ	2.4	3.63	6.03	4.48
1028	Chandler_AZ	2.05	14.15	16.2	14.8
1029	Chinle_AZ	2.4	4.21	6.62	5.07
1030	Chino Valley_AZ	2.19	4.41	6.6	5.43
1031	Chloride_AZ	2.32	8.69	11.0	9.51
1032	Cibola_AZ	2.32	5.07	7.39	5.9
1033	Clarkdale_AZ	2.19	5.4	7.59	6.42
1034	Clay Springs_AZ	2.4	4.21	6.61	5.06
1035	Clifton_AZ	2.25	3.71	5.96	4.68
1036	Cochise_AZ	2.26	5.45	7.7	6.52
1037	Colorado City_AZ	2.32	3.86	6.18	4.69
1038	Concho_AZ	2.4	3.33	5.73	4.19
1039	Congress_AZ	2.19	4.22	6.41	5.24
1040	Coolidge_AZ	1.95	7.47	9.42	8.23
1041	Cornville_AZ	2.19	6.53	8.72	7.55
1042	Cottonwood_AZ	2.19	6.65	8.84	7.67
1043	Crown King_AZ	2.19	5.04	7.23	6.06
1044	Dateland_AZ	2.2	5.82	8.02	6.56
1045	Dewey_AZ	2.19	6.25	8.44	7.27
1046	Dolan Springs_AZ	2.32	5.33	7.65	6.16
1047	Douglas_AZ	2.26	5.59	7.85	6.66
1048	Dragoon_AZ	2.26	6.67	8.93	7.75
1049	Duncan_AZ	2.25	4.95	7.2	5.92
1050	Eagar_AZ	2.4	4.19	6.59	5.05
1051	Ehrenberg_AZ	2.32	7.25	9.57	8.08
1052	El Mirage_AZ	2.06	13.44	15.5	14.2
1053	Elfrida_AZ	2.26	4.26	6.52	5.34
1054	Elgin_AZ	2.21	5.19	7.4	6.23
1055	Eloy_AZ	1.96	7.04	8.99	7.78
1056	Flagstaff_AZ	2.43	4.7	7.13	5.88
1057	Florence_AZ	1.95	5.67	7.62	6.41
1058	Forest Lakes_AZ	2.43	7.66	10.1	8.84
1059	Fort Huachuca_AZ	2.26	5.12	7.38	6.19
1060	Fort Mcdowell_AZ	2.13	5.55	7.69	6.17
1061	Fort Mohave_AZ	2.32	6.7	9.02	7.53
1062	Fort Thomas_AZ	2.25	5.79	8.04	6.76
1063	Fountain Hills_AZ	2.13	9.96	12.1	10.58
1064	Fredonia_AZ	2.36	3.85	6.21	4.88
1065	Ganado_AZ	2.4	3.87	6.27	4.73
1066	Gila Bend_AZ	1.84	5.63	7.47	6.22
1067	Gilbert_AZ	1.83	14.0	15.84	14.68
1068	Glendale_AZ	2.23	14.78	17.01	15.39
1069	Globe_AZ	2.13	4.82	6.95	5.74
1070	Gold Canyon_AZ	2.01	4.64	6.65	5.21
1071	Golden Valley_AZ	2.32	5.38	7.7	6.21
1072	Goodyear_AZ	1.84	10.18	12.03	10.89
1073	Grand Canyon_AZ	2.43	4.96	7.39	6.14
1074	Green Valley_AZ	2.0	7.26	9.26	8.16
1075	Greer_AZ	2.4	7.03	9.43	7.88
1076	Hackberry_AZ	2.32	4.27	6.59	5.1
1077	Happy Jack_AZ	2.43	4.04	6.48	5.22
1078	Hayden_AZ	2.13	7.93	10.06	8.85
1079	Heber_AZ	2.4	3.7	6.1	4.56
1080	Hereford_AZ	2.26	4.42	6.68	5.5
1081	Holbrook_AZ	2.4	4.26	6.66	5.12
1082	Huachuca City_AZ	2.26	5.62	7.88	6.69
1083	Humboldt_AZ	2.19	7.6	9.79	8.62
1084	Kaibeto_AZ	2.43	4.69	7.13	5.87
1085	Kayenta_AZ	2.4	4.86	7.26	5.71
1086	Kearny_AZ	2.25	4.62	6.87	5.59
1087	Kingman_AZ	2.32	5.29	7.61	6.12
1088	Kirkland_AZ	2.19	3.59	5.78	4.61
1089	Lake Havasu City_AZ	2.32	3.89	6.21	4.72
1090	Lakeside_AZ	2.4	4.74	7.15	5.6
1091	Laveen_AZ	1.96	9.8	11.76	10.3
1092	Leupp_AZ	2.43	4.72	7.15	5.9
1093	Litchfield Park_AZ	1.89	11.46	13.35	12.15
1094	Littlefield_AZ	2.32	4.83	7.15	5.66
1095	Luke Air Force Base_AZ	1.84	9.69	11.54	10.4
1096	Mammoth_AZ	2.23	6.92	9.15	7.87
1097	Marana_AZ	2.1	6.45	8.55	7.32
1098	Marble Canyon_AZ	2.43	4.57	7.0	5.75
1099	Maricopa_AZ	2.0	8.55	10.55	9.22
1100	Mayer_AZ	2.19	6.35	8.54	7.37
1101	McNeal_AZ	2.26	4.91	7.17	5.98
1102	Mcnary_AZ	2.4	6.63	9.03	7.49
1103	Meadview_AZ	2.32	5.45	7.77	6.28
1104	Mesa_AZ	2.29	13.51	15.8	14.14
1105	Miami_AZ	2.12	5.15	7.27	6.05
1106	Mohave Valley_AZ	2.32	6.15	8.46	6.97
1107	Morenci_AZ	2.25	5.38	7.63	6.35
1108	Mormon Lake_AZ	2.43	3.79	6.22	4.97
1109	Morristown_AZ	1.85	7.32	9.17	7.92
1110	Mount Lemmon_AZ	2.1	3.0	5.1	3.96
1111	Munds Park_AZ	2.43	8.19	10.62	9.37
1112	Naco_AZ	2.26	4.57	6.83	5.64
1113	New River_AZ	1.89	10.21	12.1	10.94
1114	Nogales_AZ	2.26	5.46	7.72	6.54
1115	North Rim_AZ	2.43	4.42	6.86	5.6
1116	Nutrioso_AZ	2.4	8.11	10.51	8.96
1117	Oatman_AZ	2.32	5.43	7.75	6.26
1118	Oracle_AZ	1.95	5.66	7.61	6.42
1119	Overgaard_AZ	2.4	4.11	6.51	4.97
1120	Page_AZ	2.43	4.97	7.4	6.15
1121	Palo Verde_AZ	1.84	5.37	7.21	5.96
1122	Paradise Valley_AZ	2.45	12.79	15.24	13.53
1123	Parker_AZ	2.32	3.65	5.97	4.48
1124	Parks_AZ	2.43	6.81	9.24	7.99
1125	Patagonia_AZ	2.26	5.0	7.25	6.07
1126	Paulden_AZ	2.19	3.51	5.7	4.53
1127	Payson_AZ	2.13	4.66	6.8	5.58
1128	Peach Springs_AZ	2.32	4.67	6.99	5.52
1129	Pearce_AZ	2.26	4.48	6.73	5.55
1130	Peoria_AZ	1.94	13.4	15.34	13.99
1131	Peridot_AZ	2.13	4.48	6.61	5.4
1132	Phoenix_AZ	2.32	14.47	16.79	15.13
1133	Picacho_AZ	1.98	10.51	12.49	11.22
1134	Pima_AZ	2.25	4.81	7.06	5.78
1135	Pine_AZ	2.13	4.76	6.89	5.68
1136	Pinedale_AZ	2.4	3.21	5.61	4.06
1137	Pinetop_AZ	2.4	4.85	7.25	5.7
1138	Pirtleville_AZ	2.26	8.07	10.33	9.14
1139	Prescott_AZ	2.19	5.11	7.3	6.13
1140	Prescott Valley_AZ	2.19	7.11	9.3	8.13
1141	Quartzsite_AZ	2.32	5.28	7.6	6.11
1142	Queen Creek_AZ	1.86	8.7	10.57	9.39
1143	Red Rock_AZ	2.0	7.52	9.52	8.2
1144	Red Valley_AZ	2.4	5.43	7.83	6.29
1145	Rimrock_AZ	2.19	7.7	9.88	8.72
1146	Rio Rico_AZ	2.26	5.81	8.06	6.88
1147	Rio Verde_AZ	2.13	8.11	10.24	8.73
1148	Roll_AZ	2.24	5.08	7.31	5.83
1149	Roosevelt_AZ	2.13	5.29	7.42	6.2
1150	Round Rock_AZ	2.4	5.2	7.6	6.06
1151	Sacaton_AZ	1.95	13.83	15.78	14.58
1152	Safford_AZ	2.25	5.24	7.49	6.21
1153	Sahuarita_AZ	1.97	7.37	9.33	8.23
1154	Saint David_AZ	2.26	5.31	7.57	6.38
1155	Saint Johns_AZ	2.4	3.49	5.89	4.35
1156	Salome_AZ	2.32	3.45	5.76	4.27
1157	San Carlos_AZ	2.25	4.33	6.58	5.3
1158	San Luis_AZ	2.24	7.17	9.4	7.92
1159	San Manuel_AZ	2.25	5.44	7.69	6.41
1160	San Simon_AZ	2.26	4.87	7.13	5.95
1161	San Tan Valley_AZ	2.0	6.41	8.41	7.0
1162	Sanders_AZ	2.4	7.77	10.17	8.63
1163	Scottsdale_AZ	2.23	12.57	14.8	13.27
1164	Sedona_AZ	2.23	5.23	7.45	6.27
1165	Seligman_AZ	2.2	2.77	4.96	3.79
1166	Sells_AZ	2.12	6.0	8.12	7.03
1167	Show Low_AZ	2.4	3.84	6.24	4.7
1168	Sierra Vista_AZ	2.26	5.65	7.9	6.72
1169	Skull Valley_AZ	2.19	3.99	6.18	5.01
1170	Snowflake_AZ	2.4	3.74	6.14	4.59
1171	Somerton_AZ	2.24	5.99	8.22	6.74
1172	Sonoita_AZ	2.21	4.69	6.91	5.73
1173	Springerville_AZ	2.4	3.6	6.0	4.45
1174	Stanfield_AZ	2.0	7.67	9.67	8.34
1175	Sun City_AZ	2.01	13.11	15.12	13.84
1176	Sun City West_AZ	2.05	13.85	15.89	14.6
1177	Sun Valley_AZ	2.4	9.34	11.74	10.19
1178	Superior_AZ	2.25	4.21	6.45	5.17
1179	Surprise_AZ	1.79	11.89	13.67	12.68
1180	Tacna_AZ	2.24	6.65	8.88	7.4
1181	Taylor_AZ	2.4	5.18	7.59	6.04
1182	Teec Nos Pos_AZ	2.39	4.58	6.97	5.41
1183	Tempe_AZ	2.56	15.18	17.73	15.82
1184	Thatcher_AZ	2.25	4.17	6.42	5.14
1185	Tolleson_AZ	1.97	13.59	15.56	14.1
1186	Tombstone_AZ	2.26	5.22	7.48	6.29
1187	Tonalea_AZ	2.41	4.7	7.11	5.78
1188	Tonopah_AZ	1.84	4.9	6.73	5.49
1189	Tonto Basin_AZ	2.13	5.99	8.13	6.91
1190	Topock_AZ	2.32	5.75	8.07	6.58
1191	Tuba City_AZ	2.43	4.85	7.28	6.03
1192	Tubac_AZ	2.26	6.77	9.03	7.85
1193	Tucson_AZ	2.28	9.03	11.31	9.99
1194	Tumacacori_AZ	2.26	5.84	8.09	6.91
1195	Vail_AZ	1.96	6.12	8.08	6.97
1196	Valentine_AZ	2.32	5.69	8.01	6.52
1197	Vernon_AZ	2.4	2.78	5.18	3.64
1198	Waddell_AZ	1.84	9.86	11.7	10.56
1199	Wellton_AZ	2.24	5.0	7.23	5.75
1200	Wickenburg_AZ	1.88	4.4	6.28	5.03
1201	Wikieup_AZ	2.32	5.53	7.85	6.36
1202	Willcox_AZ	2.26	5.0	7.25	6.06
1203	Williams_AZ	2.43	3.4	5.83	4.58
1204	Willow Beach_AZ	2.32	5.79	8.1	6.61
1205	Winkelman_AZ	1.97	4.9	6.87	5.7
1206	Winslow_AZ	2.4	4.57	6.97	5.44
1207	Wittmann_AZ	1.84	6.53	8.37	7.12
1208	Yarnell_AZ	2.19	4.39	6.58	5.41
1209	Young_AZ	2.13	4.71	6.84	5.63
1210	Youngtown_AZ	2.06	14.19	16.24	14.95
1211	Yucca_AZ	2.32	8.12	10.44	8.95
1212	Yuma_AZ	2.24	8.01	10.24	8.76
1213	Acampo_CA	2.36	3.92	6.28	5.39
1214	Acton_CA	2.07	7.27	9.35	8.62
1215	Adelanto_CA	2.09	8.41	10.49	9.88
1216	Adin_CA	2.41	5.91	8.32	7.45
1217	Agoura Hills_CA	2.28	5.77	8.05	7.49
1218	Aguanga_CA	2.41	4.76	7.17	6.46
1219	Ahwahnee_CA	2.21	2.17	4.38	3.41
1220	Alameda_CA	2.89	9.42	12.32	11.5
1221	Alamo_CA	2.49	4.46	6.95	6.31
1222	Albany_CA	3.08	8.96	12.04	11.07
1223	Albion_CA	2.37	2.24	4.62	3.68
1224	Alderpoint_CA	2.61	1.92	4.52	3.47
1225	Alhambra_CA	2.95	12.8	15.76	14.89
1226	Aliso Viejo_CA	2.56	8.97	11.52	10.79
1227	Alleghany_CA	2.31	2.54	4.85	3.86
1228	Alpaugh_CA	2.27	9.0	11.28	10.46
1229	Alpine_CA	2.25	4.0	6.25	5.17
1230	Alta_CA	2.22	2.33	4.55	3.64
1231	Altadena_CA	2.37	10.29	12.66	12.02
1232	Alturas_CA	2.41	4.75	7.16	6.29
1233	Alviso_CA	3.02	8.2	11.23	10.37
1234	Amador City_CA	2.16	5.95	8.11	7.18
1235	American Canyon_CA	2.54	6.33	8.87	8.08
1236	Anaheim_CA	2.78	11.74	14.52	13.7
1237	Anderson_CA	2.31	4.39	6.7	5.88
1238	Angels Camp_CA	2.16	3.66	5.82	4.89
1239	Angelus Oaks_CA	2.17	3.38	5.56	4.76
1240	Angwin_CA	2.54	2.07	4.61	3.82
1241	Annapolis_CA	2.51	1.8	4.31	3.35
1242	Antelope_CA	2.28	7.47	9.75	9.08
1243	Antioch_CA	2.26	5.35	7.61	6.86
1244	Anza_CA	2.43	5.21	7.64	6.88
1245	Apple Valley_CA	2.16	9.14	11.3	10.61
1246	Applegate_CA	2.22	3.82	6.04	5.12
1247	Aptos_CA	2.72	2.23	4.95	4.0
1248	Arbuckle_CA	2.37	3.74	6.11	5.25
1249	Arcadia_CA	2.52	11.83	14.35	13.71
1250	Arcata_CA	2.61	1.85	4.46	3.41
1251	Arnold_CA	2.16	2.48	4.64	3.71
1252	Aromas_CA	2.61	3.33	5.94	5.02
1253	Arroyo Grande_CA	2.64	2.19	4.84	4.05
1254	Artesia_CA	2.25	12.87	15.12	14.36
1255	Arvin_CA	2.41	4.86	7.27	6.32
1256	Atascadero_CA	2.58	3.12	5.7	4.76
1257	Atherton_CA	2.59	7.88	10.47	9.69
1258	Atwater_CA	2.35	5.07	7.42	6.65
1259	Auberry_CA	2.21	3.06	5.27	4.4
1260	Auburn_CA	2.25	3.87	6.12	5.19
1261	Avalon_CA	2.42	4.13	6.55	5.77
1262	Avenal_CA	2.33	5.86	8.19	7.44
1263	Avery_CA	2.16	3.82	5.98	5.05
1264	Avila Beach_CA	2.66	4.63	7.28	6.53
1265	Azusa_CA	2.4	7.27	9.67	8.97
1266	Badger_CA	2.27	3.15	5.42	4.61
1267	Baker_CA	2.33	5.17	7.49	6.61
1268	Bakersfield_CA	2.34	8.74	11.07	10.37
1269	Baldwin Park_CA	2.39	12.08	14.48	13.77
1270	Ballico_CA	2.17	4.48	6.65	5.86
1271	Bangor_CA	2.33	2.78	5.11	4.2
1272	Banning_CA	2.18	6.11	8.29	7.64
1273	Barstow_CA	2.33	9.84	12.17	11.28
1274	Bass Lake_CA	2.2	3.98	6.19	5.21
1275	Bayside_CA	2.61	1.7	4.31	3.26
1276	Beale Afb_CA	2.32	5.12	7.44	6.63
1277	Beaumont_CA	2.18	9.12	11.3	10.65
1278	Beckwourth_CA	2.41	4.49	6.9	6.03
1279	Bell Gardens_CA	2.79	13.49	16.28	15.68
1280	Bella Vista_CA	2.31	3.41	5.72	4.9
1281	Bellflower_CA	2.79	13.39	16.17	15.32
1282	Belmont_CA	2.85	7.16	10.01	9.15
1283	Belvedere Tiburon_CA	2.77	4.88	7.64	6.84
1284	Ben Lomond_CA	2.53	1.35	3.88	2.93
1285	Benicia_CA	2.47	7.05	9.52	8.78
1286	Benton_CA	2.2	2.63	4.83	3.89
1287	Berkeley_CA	3.04	8.32	11.36	10.4
1288	Berry Creek_CA	2.33	2.46	4.79	3.82
1289	Bethel Island_CA	2.01	3.09	5.1	4.5
1290	Beverly Hills_CA	3.28	9.81	13.08	12.06
1291	Bieber_CA	2.41	6.62	9.02	8.16
1292	Big Bar_CA	2.24	0.79	3.03	2.22
1293	Big Bear City_CA	2.17	6.48	8.65	7.86
1294	Big Bear Lake_CA	2.17	9.64	11.81	11.02
1295	Big Creek_CA	2.21	2.31	4.52	3.65
1296	Big Oak Flat_CA	2.16	4.44	6.6	5.67
1297	Big Pine_CA	2.16	3.81	5.97	5.04
1298	Big Sur_CA	2.59	1.43	4.01	3.07
1299	Biggs_CA	2.33	3.51	5.84	4.87
1300	Biola_CA	2.28	4.7	6.98	6.22
1301	Birds Landing_CA	2.18	5.13	7.32	6.54
1302	Bishop_CA	2.16	3.4	5.56	4.63
1303	Blairsden Graeagle_CA	2.41	3.03	5.44	4.57
1304	Blocksburg_CA	2.61	1.65	4.26	3.21
1305	Bloomington_CA	2.5	12.35	14.85	14.1
1306	Blue Lake_CA	2.61	1.56	4.17	3.12
1307	Blythe_CA	2.26	5.1	7.37	6.66
1308	Bodega_CA	2.51	3.68	6.19	5.23
1309	Bodega Bay_CA	2.51	3.32	5.83	4.87
1310	Bodfish_CA	2.41	3.79	6.2	5.25
1311	Bolinas_CA	2.59	3.16	5.75	5.01
1312	Bonita_CA	2.27	8.3	10.57	9.91
1313	Bonsall_CA	2.27	5.93	8.2	7.13
1314	Boonville_CA	2.37	2.74	5.11	4.18
1315	Boron_CA	2.41	7.41	9.82	8.88
1316	Borrego Springs_CA	2.24	3.61	5.84	4.75
1317	Boulder Creek_CA	2.53	1.52	4.05	3.11
1318	Boulevard_CA	2.24	6.44	8.67	7.58
1319	Bradley_CA	2.59	3.25	5.84	4.9
1320	Branscomb_CA	2.37	1.94	4.32	3.38
1321	Brawley_CA	2.24	4.39	6.63	5.8
1322	Brea_CA	2.4	10.82	13.22	12.6
1323	Brentwood_CA	2.03	4.24	6.27	5.66
1324	Bridgeport_CA	2.2	2.72	4.92	3.98
1325	Bridgeville_CA	2.61	1.54	4.15	3.1
1326	Brisbane_CA	2.75	7.19	9.94	9.15
1327	Brookdale_CA	2.53	2.33	4.86	3.92
1328	Brooks_CA	2.46	3.39	5.84	5.07
1329	Browns Valley_CA	2.32	3.03	5.34	4.54
1330	Brownsville_CA	2.32	2.8	5.11	4.31
1331	Buellton_CA	2.57	1.72	4.28	3.38
1332	Buena Park_CA	2.58	11.82	14.4	13.65
1333	Burbank_CA	2.96	11.95	14.91	14.08
1334	Burlingame_CA	2.96	7.63	10.59	9.54
1335	Burney_CA	2.31	4.14	6.45	5.63
1336	Burnt Ranch_CA	2.24	0.87	3.11	2.29
1337	Burson_CA	2.16	4.47	6.63	5.71
1338	Butte City_CA	2.37	3.36	5.73	4.87
1339	Buttonwillow_CA	2.26	5.94	8.2	7.54
1340	Byron_CA	2.05	4.53	6.58	5.97
1341	Cabazon_CA	2.18	7.48	9.66	9.0
1342	Calabasas_CA	2.28	7.09	9.38	8.81
1343	Calexico_CA	2.24	6.72	8.96	8.13
1344	Caliente_CA	2.41	4.17	6.59	5.64
1345	California City_CA	2.41	5.7	8.11	7.16
1346	California Hot Springs_CA	2.27	6.3	8.58	7.76
1347	Calimesa_CA	2.18	10.02	12.2	11.55
1348	Calipatria_CA	2.24	4.75	6.99	6.16
1349	Calistoga_CA	2.54	2.1	4.63	3.83
1350	Callahan_CA	2.41	2.46	4.87	4.0
1351	Calpine_CA	2.31	3.71	6.02	5.02
1352	Camarillo_CA	2.47	5.12	7.59	6.96
1353	Cambria_CA	2.66	2.44	5.09	4.34
1354	Camino_CA	2.01	2.92	4.93	4.11
1355	Campbell_CA	2.99	9.28	12.27	11.38
1356	Campo_CA	2.24	5.7	7.93	6.84
1357	Camptonville_CA	2.32	2.06	4.38	3.57
1358	Canby_CA	2.41	3.62	6.03	5.16
1359	Canoga Park_CA	2.57	9.41	11.98	11.2
1360	Cantua Creek_CA	2.28	4.72	6.99	6.23
1361	Canyon Country_CA	2.37	8.51	10.88	10.16
1362	Canyon Dam_CA	2.41	3.86	6.27	5.4
1363	Capay_CA	2.46	4.17	6.62	5.85
1364	Capistrano Beach_CA	2.42	10.38	12.8	12.09
1365	Capitola_CA	2.77	5.24	8.02	7.06
1366	Cardiff By The Sea_CA	2.42	10.47	12.89	12.15
1367	Carlotta_CA	2.61	1.44	4.05	3.0
1368	Carlsbad_CA	2.42	7.98	10.4	9.7
1369	Carmel_CA	2.61	1.57	4.19	3.29
1370	Carmel By The Sea_CA	2.61	4.25	6.86	5.96
1371	Carmel Valley_CA	2.61	1.99	4.6	3.7
1372	Carmichael_CA	2.52	6.97	9.49	8.72
1373	Carnelian Bay_CA	2.22	3.69	5.92	5.0
1374	Carpinteria_CA	2.86	2.04	4.89	3.98
1375	Carson_CA	2.4	14.16	16.56	16.06
1376	Caruthers_CA	2.28	4.82	7.1	6.34
1377	Caspar_CA	2.37	2.69	5.06	4.13
1378	Cassel_CA	2.31	4.44	6.75	5.92
1379	Castaic_CA	2.07	5.09	7.16	6.44
1380	Castella_CA	2.31	2.31	4.62	3.79
1381	Castro Valley_CA	2.66	4.58	7.25	6.52
1382	Castroville_CA	2.61	3.7	6.31	5.41
1383	Cathedral City_CA	2.53	5.87	8.39	7.67
1384	Catheys Valley_CA	2.16	4.22	6.38	5.46
1385	Cayucos_CA	2.66	2.84	5.49	4.74
1386	Cazadero_CA	2.51	1.86	4.37	3.41
1387	Cedar Glen_CA	2.17	9.24	11.41	10.62
1388	Cedarpines Park_CA	2.17	5.14	7.31	6.52
1389	Cedarville_CA	2.41	4.66	7.06	6.2
1390	Ceres_CA	2.03	5.99	8.03	7.33
1391	Cerritos_CA	2.26	13.04	15.3	14.54
1392	Challenge_CA	2.32	2.69	5.01	4.2
1393	Chatsworth_CA	2.44	7.63	10.07	9.34
1394	Chester_CA	2.41	3.97	6.37	5.51
1395	Chico_CA	2.54	4.68	7.22	6.27
1396	Chilcoot_CA	2.4	5.28	7.68	6.81
1397	Chino_CA	2.21	14.2	16.41	15.85
1398	Chino Hills_CA	2.2	11.72	13.91	13.36
1399	Chowchilla_CA	2.2	4.48	6.68	5.71
1400	Chualar_CA	2.59	2.57	5.16	4.22
1401	Chula Vista_CA	2.46	9.58	12.04	11.22
1402	Citrus Heights_CA	2.53	7.41	9.94	8.99
1403	Claremont_CA	2.36	12.2	14.56	13.91
1404	Clarksburg_CA	2.45	4.33	6.78	6.01
1405	Clayton_CA	2.5	3.12	5.62	4.86
1406	Clearlake_CA	2.37	3.47	5.84	4.91
1407	Clearlake Oaks_CA	2.37	3.04	5.41	4.48
1408	Clements_CA	2.36	5.04	7.4	6.5
1409	Clio_CA	2.41	4.39	6.79	5.92
1410	Clipper Mills_CA	2.32	3.78	6.11	5.22
1411	Cloverdale_CA	2.5	2.63	5.13	4.17
1412	Clovis_CA	2.23	7.7	9.93	9.2
1413	Coachella_CA	2.26	8.42	10.68	9.98
1414	Coalinga_CA	2.28	5.04	7.32	6.56
1415	Coarsegold_CA	2.2	3.62	5.82	4.85
1416	Cobb_CA	2.37	1.81	4.18	3.25
1417	Coleville_CA	2.2	3.33	5.53	4.59
1418	Colfax_CA	2.22	2.42	4.64	3.72
1419	Colton_CA	2.59	11.45	14.04	13.32
1420	Columbia_CA	2.16	1.62	3.79	2.86
1421	Colusa_CA	2.37	3.75	6.12	5.26
1422	Comptche_CA	2.37	1.91	4.29	3.35
1423	Compton_CA	2.5	13.34	15.84	15.13
1424	Concord_CA	2.48	5.99	8.47	7.7
1425	Cool_CA	2.01	3.37	5.38	4.56
1426	Copperopolis_CA	2.16	4.71	6.87	5.95
1427	Corcoran_CA	2.33	5.11	7.44	6.69
1428	Corning_CA	2.37	3.98	6.35	5.49
1429	Corona_CA	2.23	9.03	11.26	10.62
1430	Corona Del Mar_CA	2.56	9.63	12.19	11.45
1431	Coronado_CA	2.83	9.91	12.74	11.85
1432	Corte Madera_CA	2.77	6.76	9.53	8.72
1433	Costa Mesa_CA	2.71	8.88	11.59	10.85
1434	Cotati_CA	2.68	4.91	7.58	6.8
1435	Cottonwood_CA	2.34	4.1	6.44	5.6
1436	Coulterville_CA	2.16	2.22	4.39	3.46
1437	Courtland_CA	2.01	3.55	5.56	4.83
1438	Covelo_CA	2.37	2.74	5.11	4.18
1439	Covina_CA	2.35	11.15	13.5	12.65
1440	Coyote_CA	2.62	7.21	9.83	9.0
1441	Crescent City_CA	2.41	1.53	3.93	3.07
1442	Crescent Mills_CA	2.41	2.87	5.28	4.41
1443	Cressey_CA	2.36	5.09	7.45	6.68
1444	Crestline_CA	2.17	7.66	9.83	9.04
1445	Creston_CA	2.58	4.2	6.79	5.85
1446	Crockett_CA	2.58	6.91	9.49	8.59
1447	Crows Landing_CA	2.06	4.46	6.52	5.82
1448	Culver City_CA	3.04	11.2	14.24	13.37
1449	Cupertino_CA	2.58	4.29	6.87	6.01
1450	Cutler_CA	2.27	5.71	7.98	7.17
1451	Cypress_CA	2.53	11.91	14.44	13.69
1452	Daggett_CA	2.33	12.36	14.68	13.79
1453	Daly City_CA	2.75	8.72	11.46	10.57
1454	Dana Point_CA	2.42	9.41	11.84	11.13
1455	Danville_CA	2.19	5.85	8.04	7.3
1456	Davenport_CA	2.53	1.36	3.89	2.95
1457	Davis_CA	2.46	4.65	7.11	6.34
1458	Davis Creek_CA	2.41	3.85	6.25	5.39
1459	Death Valley_CA	2.16	3.67	5.83	4.9
1460	Deer Park_CA	2.54	1.3	3.84	3.05
1461	Del Mar_CA	2.54	9.15	11.68	10.86
1462	Del Rey_CA	2.22	4.99	7.21	6.35
1463	Delano_CA	2.26	6.13	8.39	7.73
1464	Delhi_CA	2.16	5.93	8.09	7.29
1465	Denair_CA	2.25	4.56	6.81	6.13
1466	Descanso_CA	2.24	4.23	6.47	5.38
1467	Desert Center_CA	2.26	4.87	7.14	6.43
1468	Desert Hot Springs_CA	2.35	6.01	8.36	7.57
1469	Diablo_CA	2.49	4.72	7.21	6.58
1470	Diamond Bar_CA	2.26	11.99	14.25	13.5
1471	Diamond Springs_CA	2.01	3.69	5.71	4.88
1472	Dillon Beach_CA	2.59	3.97	6.56	5.82
1473	Dinuba_CA	2.27	5.1	7.38	6.56
1474	Discovery Bay_CA	2.01	3.95	5.96	5.37
1475	Dixon_CA	2.19	4.03	6.22	5.44
1476	Dobbins_CA	2.32	2.54	4.86	4.05
1477	Dorris_CA	2.41	4.34	6.75	5.88
1478	Dos Palos_CA	2.16	4.35	6.51	5.72
1479	Dos Rios_CA	2.37	2.44	4.82	3.88
1480	Douglas City_CA	2.24	1.66	3.91	3.09
1481	Downey_CA	2.68	13.4	16.08	15.49
1482	Doyle_CA	2.41	5.18	7.59	6.72
1483	Drytown_CA	2.16	2.87	5.03	4.1
1484	Duarte_CA	2.4	9.92	12.33	11.63
1485	Dublin_CA	2.59	6.5	9.1	8.34
1486	Ducor_CA	2.27	8.26	10.54	9.72
1487	Dulzura_CA	2.44	4.34	6.78	5.86
1488	Dunlap_CA	2.21	3.27	5.49	4.62
1489	Dunsmuir_CA	2.39	2.32	4.72	3.86
1490	Durham_CA	2.54	3.46	6.01	5.05
1491	Dutch Flat_CA	2.22	2.87	5.09	4.17
1492	Earlimart_CA	2.27	5.24	7.51	6.7
1493	Earp_CA	2.33	3.39	5.71	4.83
1494	Eastvale_CA	2.19	12.63	14.82	14.12
1495	Edwards_CA	2.41	5.64	8.05	7.11
1496	El Cajon_CA	2.68	6.51	9.2	8.22
1497	El Centro_CA	2.24	5.75	7.99	7.16
1498	El Cerrito_CA	2.39	7.09	9.49	8.77
1499	El Dorado_CA	2.01	2.75	4.76	3.94
1500	El Dorado Hills_CA	2.01	3.85	5.86	5.04
1501	El Monte_CA	2.56	12.89	15.45	14.9
1502	El Nido_CA	2.16	4.28	6.43	5.63
1503	El Portal_CA	2.16	0.95	3.11	2.18
1504	El Segundo_CA	2.68	11.07	13.75	12.75
1505	El Sobrante_CA	2.39	5.99	8.38	7.66
1506	Elk_CA	2.37	2.36	4.74	3.8
1507	Elk Creek_CA	2.37	3.12	5.49	4.63
1508	Elk Grove_CA	2.05	5.58	7.63	6.92
1509	Elmira_CA	2.18	4.64	6.82	6.04
1510	Elverta_CA	2.27	5.21	7.49	6.82
1511	Emeryville_CA	3.59	9.27	12.85	11.74
1512	Emigrant Gap_CA	2.23	2.31	4.55	3.62
1513	Empire_CA	2.25	7.65	9.91	9.23
1514	Encinitas_CA	2.42	8.47	10.89	10.15
1515	Encino_CA	2.71	10.18	12.88	12.08
1516	Escalon_CA	2.36	4.59	6.95	6.06
1517	Escondido_CA	2.45	7.03	9.49	8.61
1518	Esparto_CA	2.46	4.61	7.07	6.3
1519	Essex_CA	2.33	4.55	6.87	5.99
1520	Etna_CA	2.41	2.43	4.83	3.97
1521	Eureka_CA	2.61	2.21	4.82	3.77
1522	Exeter_CA	2.27	6.83	9.1	8.29
1523	Fair Oaks_CA	2.43	6.0	8.42	7.66
1524	Fairfax_CA	2.66	1.92	4.57	3.81
1525	Fairfield_CA	2.29	6.49	8.78	8.12
1526	Fall River Mills_CA	2.31	4.29	6.6	5.77
1527	Fallbrook_CA	2.24	3.91	6.16	5.07
1528	Farmersville_CA	2.27	6.98	9.25	8.44
1529	Farmington_CA	2.33	5.16	7.48	6.64
1530	Fawnskin_CA	2.17	8.69	10.86	10.07
1531	Fellows_CA	2.26	6.38	8.65	7.99
1532	Felton_CA	2.53	1.72	4.25	3.31
1533	Ferndale_CA	2.61	1.35	3.96	2.91
1534	Fiddletown_CA	2.13	2.8	4.93	4.02
1535	Fillmore_CA	2.42	3.63	6.05	5.29
1536	Finley_CA	2.37	6.36	8.73	7.79
1537	Firebaugh_CA	2.27	4.82	7.09	6.32
1538	Fish Camp_CA	2.16	1.51	3.67	2.74
1539	Five Points_CA	2.28	6.88	9.16	8.4
1540	Floriston_CA	2.31	5.11	7.43	6.43
1541	Flournoy_CA	2.37	3.95	6.31	5.46
1542	Folsom_CA	2.21	4.28	6.49	5.77
1543	Fontana_CA	2.29	13.66	15.95	15.21
1544	Foothill Ranch_CA	2.48	8.51	11.0	10.34
1545	Forbestown_CA	2.33	2.64	4.97	4.04
1546	Forest Falls_CA	2.17	2.21	4.38	3.59
1547	Forest Knolls_CA	2.59	1.49	4.07	3.33
1548	Forest Ranch_CA	2.54	3.36	5.91	4.95
1549	Foresthill_CA	2.22	2.0	4.23	3.31
1550	Forestville_CA	2.51	2.0	4.5	3.54
1551	Forks Of Salmon_CA	2.41	0.97	3.38	2.51
1552	Fort Bidwell_CA	2.41	4.14	6.55	5.68
1553	Fort Bragg_CA	2.37	2.2	4.57	3.64
1554	Fort Irwin_CA	2.33	6.45	8.78	7.89
1555	Fort Jones_CA	2.41	2.3	4.7	3.84
1556	Fortuna_CA	2.61	1.52	4.13	3.08
1557	Fountain Valley_CA	2.71	9.35	12.05	11.31
1558	Fowler_CA	2.28	6.25	8.53	7.77
1559	Frazier Park_CA	2.29	4.09	6.37	5.71
1560	Freedom_CA	2.53	6.34	8.87	7.93
1561	Fremont_CA	2.64	7.53	10.18	9.32
1562	French Camp_CA	2.34	8.46	10.8	9.93
1563	French Gulch_CA	2.31	1.77	4.08	3.26
1564	Fresno_CA	2.48	8.57	11.06	10.26
1565	Friant_CA	2.21	4.84	7.06	6.16
1566	Fullerton_CA	2.61	11.21	13.82	13.07
1567	Fulton_CA	2.68	4.46	7.14	6.31
1568	Galt_CA	2.02	3.68	5.69	4.96
1569	Garberville_CA	2.61	1.57	4.18	3.12
1570	Garden Grove_CA	2.68	11.8	14.48	13.68
1571	Garden Valley_CA	2.01	2.88	4.89	4.07
1572	Gardena_CA	2.77	13.11	15.88	15.19
1573	Gasquet_CA	2.41	1.17	3.57	2.71
1574	Gazelle_CA	2.41	2.78	5.18	4.31
1575	Georgetown_CA	2.01	2.34	4.35	3.53
1576	Gerber_CA	2.37	4.5	6.87	6.01
1577	Geyserville_CA	2.51	2.22	4.73	3.77
1578	Gilroy_CA	2.62	3.81	6.43	5.6
1579	Glen Ellen_CA	2.51	2.28	4.78	3.83
1580	Glencoe_CA	2.16	2.1	4.27	3.34
1581	Glendale_CA	3.17	11.72	14.89	13.98
1582	Glendora_CA	2.36	8.19	10.55	9.9
1583	Glenn_CA	2.37	3.5	5.86	5.01
1584	Glennville_CA	2.41	4.76	7.17	6.23
1585	Gold Run_CA	2.22	2.21	4.43	3.52
1586	Goleta_CA	2.84	1.58	4.42	3.5
1587	Gonzales_CA	2.59	3.41	5.99	5.05
1588	Granada Hills_CA	2.46	9.57	12.03	11.38
1589	Grand Terrace_CA	2.62	10.88	13.5	12.78
1590	Granite Bay_CA	2.22	4.7	6.92	6.01
1591	Grass Valley_CA	2.31	2.71	5.02	4.02
1592	Graton_CA	2.51	2.35	4.86	3.9
1593	Green Valley Lake_CA	2.17	8.02	10.19	9.4
1594	Greenbrae_CA	2.77	4.96	7.72	6.92
1595	Greenfield_CA	2.59	2.3	4.88	3.94
1596	Greenview_CA	2.41	4.04	6.45	5.58
1597	Greenville_CA	2.41	3.49	5.89	5.03
1598	Greenwood_CA	2.01	2.37	4.39	3.56
1599	Grenada_CA	2.41	4.74	7.14	6.28
1600	Gridley_CA	2.33	3.56	5.89	4.92
1601	Grizzly Flats_CA	2.01	1.94	3.96	3.13
1602	Groveland_CA	2.16	1.99	4.16	3.23
1603	Grover Beach_CA	2.66	4.03	6.68	5.93
1604	Guadalupe_CA	2.57	2.8	5.36	4.46
1605	Gualala_CA	2.37	1.71	4.08	3.14
1606	Guatay_CA	2.24	5.37	7.61	6.52
1607	Guerneville_CA	2.51	1.39	3.9	2.94
1608	Guinda_CA	2.46	5.44	7.9	7.13
1609	Gustine_CA	2.16	5.79	7.94	7.15
1610	Hacienda Heights_CA	2.45	11.37	13.81	13.19
1611	Half Moon Bay_CA	2.79	3.49	6.28	5.44
1612	Hanford_CA	2.33	5.37	7.7	6.95
1613	Happy Camp_CA	2.41	1.16	3.56	2.7
1614	Harbor City_CA	2.78	13.59	16.37	15.53
1615	Hat Creek_CA	2.31	4.34	6.65	5.83
1616	Hawaiian Gardens_CA	2.25	13.11	15.36	14.61
1617	Hawthorne_CA	3.07	11.87	14.94	14.1
1618	Hayfork_CA	2.24	2.12	4.36	3.55
1619	Hayward_CA	2.72	7.8	10.52	9.73
1620	Healdsburg_CA	2.51	2.33	4.84	3.88
1621	Heber_CA	2.24	6.87	9.11	8.28
1622	Helendale_CA	2.33	8.29	10.62	9.73
1623	Helm_CA	2.28	4.36	6.64	5.88
1624	Hemet_CA	2.31	7.0	9.32	8.66
1625	Herald_CA	2.0	4.3	6.3	5.57
1626	Hercules_CA	2.4	7.46	9.86	9.13
1627	Herlong_CA	2.41	4.72	7.12	6.25
1628	Hermosa Beach_CA	2.68	11.88	14.56	13.56
1629	Hesperia_CA	2.15	10.75	12.9	12.24
1630	Hickman_CA	2.25	4.9	7.15	6.48
1631	Hidden Valley Lake_CA	2.37	3.74	6.11	5.18
1632	Highland_CA	2.5	11.45	13.94	13.07
1633	Hilmar_CA	2.16	4.72	6.88	6.08
1634	Hinkley_CA	2.33	7.75	10.08	9.19
1635	Hollister_CA	2.59	3.77	6.35	5.41
1636	Holtville_CA	2.24	6.24	8.48	7.65
1637	Homeland_CA	2.24	8.38	10.62	9.93
1638	Homewood_CA	2.22	3.3	5.52	4.61
1639	Hoopa_CA	2.61	1.16	3.77	2.72
1640	Hopland_CA	2.37	2.94	5.31	4.38
1641	Hornbrook_CA	2.41	3.72	6.12	5.25
1642	Hornitos_CA	2.16	5.52	7.68	6.75
1643	Hughson_CA	2.25	5.28	7.53	6.86
1644	Hume_CA	2.21	2.58	4.79	3.92
1645	Huntington Beach_CA	2.6	9.86	12.46	11.78
1646	Huntington Park_CA	2.83	13.32	16.14	15.44
1647	Huron_CA	2.28	5.05	7.33	6.57
1648	Hyampom_CA	2.24	1.47	3.71	2.9
1649	Hydesville_CA	2.61	1.78	4.39	3.34
1650	Idyllwild_CA	2.53	4.9	7.43	6.71
1651	Igo_CA	2.31	2.77	5.08	4.26
1652	Imperial_CA	2.24	4.42	6.66	5.83
1653	Imperial Beach_CA	2.62	8.26	10.88	9.99
1654	Independence_CA	2.16	4.14	6.31	5.38
1655	Indian Wells_CA	2.36	5.92	8.27	7.48
1656	Indio_CA	2.27	8.34	10.61	9.9
1657	Inglewood_CA	3.04	11.59	14.62	13.83
1658	Inverness_CA	2.59	3.73	6.32	5.58
1659	Inyokern_CA	2.41	3.91	6.32	5.37
1660	Ione_CA	2.16	4.18	6.34	5.41
1661	Irvine_CA	2.63	10.24	12.87	12.01
1662	Isleton_CA	2.01	3.39	5.4	4.67
1663	Ivanhoe_CA	2.27	7.24	9.51	8.7
1664	Jackson_CA	2.16	3.46	5.62	4.69
1665	Jacumba_CA	2.24	6.7	8.94	7.85
1666	Jamestown_CA	2.16	4.68	6.85	5.92
1667	Jamul_CA	2.5	4.76	7.25	6.38
1668	Janesville_CA	2.41	4.16	6.56	5.7
1669	Jenner_CA	2.51	2.71	5.22	4.26
1670	Joshua Tree_CA	2.33	6.23	8.55	7.67
1671	Julian_CA	2.24	4.75	6.99	5.9
1672	Junction City_CA	2.24	0.95	3.2	2.38
1673	June Lake_CA	2.2	3.27	5.47	4.52
1674	Jurupa Valley_CA	2.14	11.08	13.22	12.5
1675	Keeler_CA	2.16	5.65	7.81	6.88
1676	Keene_CA	2.41	4.07	6.48	5.53
1677	Kelseyville_CA	2.37	3.19	5.56	4.63
1678	Kenwood_CA	2.51	2.24	4.75	3.79
1679	Kerman_CA	2.28	4.65	6.93	6.17
1680	Kernville_CA	2.41	4.46	6.87	5.93
1681	Kettleman City_CA	2.33	4.99	7.32	6.57
1682	Keyes_CA	2.03	7.6	9.62	8.92
1683	King City_CA	2.59	4.1	6.68	5.74
1684	Kings Beach_CA	2.22	4.96	7.18	6.26
1685	Kings Canyon National Pk_CA	2.27	4.16	6.43	5.62
1686	Kingsburg_CA	2.23	5.37	7.6	6.75
1687	Klamath_CA	2.41	1.35	3.76	2.89
1688	Klamath River_CA	2.41	1.93	4.34	3.47
1689	Kneeland_CA	2.61	1.5	4.11	3.06
1690	Knights Landing_CA	2.39	3.69	6.08	5.29
1691	Knightsen_CA	2.01	3.58	5.59	5.0
1692	Korbel_CA	2.61	1.51	4.12	3.07
1693	Kyburz_CA	2.01	2.6	4.62	3.79
1694	La Canada Flintridge_CA	2.37	4.53	6.9	6.25
1695	La Crescenta_CA	2.75	11.26	14.01	13.24
1696	La Habra_CA	2.41	10.58	12.99	12.35
1697	La Honda_CA	2.79	1.95	4.74	3.91
1698	La Jolla_CA	2.88	8.86	11.74	10.76
1699	La Mesa_CA	2.64	8.81	11.45	10.61
1700	La Mirada_CA	2.25	12.05	14.3	13.64
1701	La Palma_CA	2.53	12.22	14.74	14.01
1702	La Puente_CA	2.3	12.4	14.7	13.98
1703	La Quinta_CA	2.34	6.55	8.89	8.11
1704	La Verne_CA	2.36	9.11	11.46	10.81
1705	Ladera Ranch_CA	2.17	9.12	11.29	10.56
1706	Lafayette_CA	2.49	4.69	7.18	6.54
1707	Laguna Beach_CA	2.54	6.46	9.0	8.27
1708	Laguna Hills_CA	2.56	10.39	12.95	12.21
1709	Laguna Niguel_CA	2.42	9.28	11.71	11.0
1710	Laguna Woods_CA	2.56	10.26	12.81	12.08
1711	Lagunitas_CA	2.59	1.88	4.47	3.73
1712	Lake Arrowhead_CA	2.17	9.27	11.44	10.65
1713	Lake City_CA	2.41	4.3	6.71	5.84
1714	Lake Elsinore_CA	2.17	6.6	8.77	8.11
1715	Lake Forest_CA	2.51	10.56	13.07	12.38
1716	Lake Hughes_CA	2.07	4.7	6.78	6.05
1717	Lake Isabella_CA	2.41	5.23	7.64	6.7
1718	Lakehead_CA	2.31	1.85	4.16	3.34
1719	Lakeport_CA	2.37	3.48	5.85	4.92
1720	Lakeside_CA	2.43	4.89	7.32	6.42
1721	Lakewood_CA	2.26	13.76	16.02	15.26
1722	Lamont_CA	2.21	7.67	9.87	9.26
1723	Lancaster_CA	2.3	6.35	8.65	8.04
1724	Landers_CA	2.33	6.45	8.77	7.88
1725	Larkspur_CA	2.77	6.28	9.05	8.25
1726	Lathrop_CA	2.08	7.38	9.46	8.85
1727	Laton_CA	2.28	5.05	7.33	6.57
1728	Lawndale_CA	2.78	12.41	15.19	14.51
1729	Laytonville_CA	2.37	2.85	5.23	4.29
1730	Le Grand_CA	2.19	4.15	6.35	5.55
1731	Lebec_CA	2.25	5.56	7.81	7.14
1732	Lee Vining_CA	2.2	2.64	4.84	3.9
1733	Leggett_CA	2.37	1.81	4.19	3.25
1734	Lemon Cove_CA	2.27	5.76	8.04	7.22
1735	Lemon Grove_CA	2.5	9.71	12.2	11.33
1736	Lemoore_CA	2.33	5.2	7.54	6.78
1737	Lewiston_CA	2.24	2.01	4.26	3.44
1738	Likely_CA	2.41	4.84	7.25	6.38
1739	Lincoln_CA	2.14	4.92	7.07	6.39
1740	Linden_CA	2.36	5.02	7.38	6.49
1741	Lindsay_CA	2.27	6.69	8.96	8.15
1742	Litchfield_CA	2.41	3.8	6.2	5.34
1743	Little River_CA	2.37	2.7	5.07	4.14
1744	Littlerock_CA	2.07	8.51	10.58	9.86
1745	Live Oak_CA	2.32	4.02	6.34	5.54
1746	Livermore_CA	2.59	4.78	7.37	6.61
1747	Livingston_CA	2.16	5.13	7.28	6.49
1748	Llano_CA	2.07	8.45	10.52	9.8
1749	Lockeford_CA	2.36	4.55	6.91	6.02
1750	Lockwood_CA	2.59	2.71	5.3	4.36
1751	Lodi_CA	2.36	4.87	7.23	6.34
1752	Loleta_CA	2.61	1.37	3.98	2.92
1753	Loma Linda_CA	2.62	12.22	14.83	14.09
1754	Loma Mar_CA	2.79	1.07	3.86	3.03
1755	Lomita_CA	2.44	13.26	15.71	14.92
1756	Lompoc_CA	2.57	1.78	4.34	3.44
1757	Lone Pine_CA	2.16	3.92	6.09	5.16
1758	Long Barn_CA	2.16	3.11	5.27	4.34
1759	Long Beach_CA	2.99	13.42	16.41	15.58
1760	Loomis_CA	2.15	5.02	7.17	6.47
1761	Los Alamitos_CA	2.53	12.57	15.09	14.36
1762	Los Alamos_CA	2.57	3.01	5.57	4.67
1763	Los Altos_CA	2.87	5.92	8.79	7.99
1764	Los Angeles_CA	3.12	12.81	15.93	15.0
1765	Los Banos_CA	2.16	5.23	7.38	6.58
1766	Los Gatos_CA	2.58	4.35	6.94	6.06
1767	Los Molinos_CA	2.37	4.4	6.76	5.91
1768	Los Olivos_CA	2.57	1.65	4.22	3.32
1769	Los Osos_CA	2.66	1.71	4.37	3.61
1770	Lost Hills_CA	2.26	5.21	7.47	6.81
1771	Lotus_CA	2.01	3.07	5.08	4.26
1772	Lower Lake_CA	2.37	3.31	5.68	4.75
1773	Loyalton_CA	2.31	5.42	7.74	6.74
1774	Lucerne_CA	2.37	3.35	5.72	4.78
1775	Lucerne Valley_CA	2.23	7.67	9.9	9.08
1776	Lynwood_CA	2.73	13.3	16.03	15.31
1777	Lytle Creek_CA	2.17	4.98	7.15	6.36
1778	Macdoel_CA	2.41	3.86	6.27	5.4
1779	Mad River_CA	2.24	1.99	4.24	3.42
1780	Madera_CA	2.2	4.36	6.56	5.59
1781	Magalia_CA	2.33	3.03	5.36	4.39
1782	Malibu_CA	2.3	4.31	6.61	6.04
1783	Mammoth Lakes_CA	2.2	3.62	5.81	4.87
1784	Manchester_CA	2.37	2.25	4.63	3.69
1785	Manhattan Beach_CA	2.68	11.34	14.03	13.03
1786	Manteca_CA	2.09	6.04	8.13	7.51
1787	Manton_CA	2.35	4.14	6.49	5.64
1788	March Air Reserve Base_CA	2.43	11.66	14.08	13.3
1789	Maricopa_CA	2.31	3.76	6.07	5.39
1790	Marina_CA	2.61	4.51	7.12	6.22
1791	Marina Del Rey_CA	3.03	10.35	13.38	12.51
1792	Mariposa_CA	2.16	1.99	4.15	3.22
1793	Markleeville_CA	2.2	2.95	5.15	4.2
1794	Marshall_CA	2.59	3.34	5.93	5.18
1795	Martinez_CA	2.58	5.35	7.94	7.04
1796	Marysville_CA	2.32	4.17	6.48	5.68
1797	Mather_CA	2.44	6.92	9.35	8.64
1798	Maywood_CA	2.79	14.16	16.96	16.35
1799	McFarland_CA	2.26	6.1	8.36	7.7
1800	McKittrick_CA	2.26	6.43	8.69	8.03
1801	Mcarthur_CA	2.41	3.98	6.39	5.52
1802	Mcclellan_CA	2.8	7.3	10.1	9.1
1803	Mccloud_CA	2.41	3.68	6.08	5.22
1804	Mckinleyville_CA	2.61	1.87	4.48	3.42
1805	Meadow Vista_CA	2.22	3.07	5.29	4.38
1806	Mecca_CA	2.26	5.49	7.75	7.05
1807	Mendocino_CA	2.37	2.25	4.63	3.69
1808	Mendota_CA	2.28	5.74	8.02	7.26
1809	Menifee_CA	2.17	8.63	10.81	10.14
1810	Menlo Park_CA	2.59	7.93	10.52	9.74
1811	Mentone_CA	2.37	6.09	8.46	7.76
1812	Merced_CA	2.35	4.77	7.12	6.35
1813	Meridian_CA	2.32	3.4	5.71	4.91
1814	Mi Wuk Village_CA	2.16	1.77	3.93	3.0
1815	Middletown_CA	2.37	2.62	4.99	4.06
1816	Midpines_CA	2.16	1.41	3.57	2.64
1817	Midway City_CA	2.56	10.95	13.5	12.67
1818	Milford_CA	2.41	5.38	7.78	6.92
1819	Mill Valley_CA	2.77	3.66	6.43	5.62
1820	Millbrae_CA	2.96	8.7	11.66	10.61
1821	Millville_CA	2.31	3.85	6.16	5.34
1822	Milpitas_CA	2.64	5.89	8.53	7.68
1823	Mira Loma_CA	2.14	12.67	14.81	14.09
1824	Miramonte_CA	2.21	3.4	5.61	4.75
1825	Miranda_CA	2.61	2.63	5.24	4.19
1826	Mission Hills_CA	2.93	11.32	14.25	13.43
1827	Mission Viejo_CA	2.19	10.51	12.69	12.12
1828	Modesto_CA	2.33	7.38	9.71	8.96
1829	Mojave_CA	2.41	5.65	8.07	7.12
1830	Mokelumne Hill_CA	2.16	2.35	4.51	3.58
1831	Monrovia_CA	2.45	6.75	9.19	8.54
1832	Montague_CA	2.41	3.91	6.32	5.45
1833	Montara_CA	2.79	4.17	6.96	6.13
1834	Montclair_CA	2.6	13.89	16.48	15.78
1835	Monte Rio_CA	2.51	1.77	4.28	3.32
1836	Montebello_CA	2.6	13.48	16.08	15.33
1837	Monterey_CA	2.61	4.18	6.8	5.9
1838	Monterey Park_CA	2.53	13.64	16.17	15.45
1839	Montgomery Creek_CA	2.31	2.55	4.86	4.03
1840	Montrose_CA	2.57	13.81	16.38	15.67
1841	Moorpark_CA	2.46	5.91	8.38	7.71
1842	Moraga_CA	2.49	4.97	7.46	6.83
1843	Moreno Valley_CA	2.2	10.92	13.12	12.52
1844	Morgan Hill_CA	2.62	3.58	6.2	5.37
1845	Morongo Valley_CA	2.33	4.33	6.65	5.77
1846	Morro Bay_CA	2.66	2.57	5.23	4.48
1847	Moss Beach_CA	2.79	3.0	5.79	4.95
1848	Moss Landing_CA	2.61	3.96	6.57	5.67
1849	Mount Hamilton_CA	2.6	3.41	6.01	5.19
1850	Mount Hermon_CA	2.53	1.54	4.07	3.13
1851	Mount Laguna_CA	2.24	8.28	10.52	9.43
1852	Mount Shasta_CA	2.41	3.89	6.29	5.43
1853	Mountain Center_CA	2.51	4.58	7.09	6.36
1854	Mountain Ranch_CA	2.16	2.53	4.7	3.77
1855	Mountain View_CA	2.88	8.4	11.27	10.47
1856	Murphys_CA	2.16	2.45	4.61	3.68
1857	Murrieta_CA	2.13	6.17	8.3	7.62
1858	Myers Flat_CA	2.61	1.4	4.01	2.96
1859	Napa_CA	2.54	3.72	6.26	5.48
1860	National City_CA	2.82	10.05	12.87	11.83
1861	Navarro_CA	2.37	3.22	5.59	4.66
1862	Needles_CA	2.33	4.39	6.71	5.82
1863	Nevada City_CA	2.31	2.31	4.62	3.63
1864	New Cuyama_CA	2.57	2.7	5.27	4.37
1865	Newark_CA	2.45	7.94	10.39	9.6
1866	Newberry Springs_CA	2.33	8.78	11.11	10.22
1867	Newbury Park_CA	2.55	3.87	6.42	5.8
1868	Newcastle_CA	2.22	4.51	6.73	5.84
1869	Newhall_CA	2.41	7.31	9.72	8.99
1870	Newman_CA	2.03	4.49	6.52	5.82
1871	Newport Beach_CA	2.59	9.08	11.67	10.93
1872	Newport Coast_CA	2.56	7.61	10.16	9.43
1873	Nicasio_CA	2.59	3.09	5.68	4.94
1874	Nice_CA	2.37	3.82	6.2	5.26
1875	Nicolaus_CA	2.32	4.05	6.37	5.57
1876	Niland_CA	2.24	4.23	6.47	5.64
1877	Nipomo_CA	2.65	2.39	5.05	4.29
1878	Nipton_CA	2.33	4.98	7.3	6.42
1879	Norco_CA	2.35	11.64	13.99	13.33
1880	North Fork_CA	2.2	2.56	4.76	3.79
1881	North Highlands_CA	2.8	7.33	10.12	9.13
1882	North Hills_CA	2.87	11.18	14.05	13.24
1883	North Hollywood_CA	3.12	12.19	15.31	14.36
1884	North Palm Springs_CA	2.36	6.97	9.33	8.54
1885	North San Juan_CA	2.3	2.1	4.4	3.43
1886	Northridge_CA	2.48	11.03	13.51	12.77
1887	Norwalk_CA	2.42	13.14	15.56	14.91
1888	Novato_CA	2.59	4.94	7.53	6.79
1889	Nubieber_CA	2.41	2.99	5.39	4.52
1890	Nuevo_CA	2.18	8.2	10.38	9.69
1891	O'Neals_CA	2.2	4.39	6.6	5.62
1892	Oak Park_CA	2.55	5.81	8.35	7.73
1893	Oak Run_CA	2.31	3.67	5.98	5.16
1894	Oak View_CA	2.42	2.63	5.05	4.29
1895	Oakdale_CA	2.25	5.06	7.31	6.63
1896	Oakhurst_CA	2.2	2.21	4.41	3.44
1897	Oakland_CA	3.06	8.78	11.83	10.9
1898	Oakley_CA	2.01	3.41	5.43	4.83
1899	Occidental_CA	2.51	2.25	4.75	3.8
1900	Oceano_CA	2.66	3.74	6.39	5.64
1901	Oceanside_CA	2.59	7.2	9.79	8.93
1902	Ocotillo_CA	2.24	3.41	5.65	4.82
1903	Ojai_CA	2.42	1.68	4.09	3.33
1904	Olancha_CA	2.16	7.48	9.65	8.72
1905	Old Station_CA	2.31	4.52	6.83	6.0
1906	Olivehurst_CA	2.32	5.02	7.34	6.53
1907	Olympic Valley_CA	2.22	2.59	4.81	3.89
1908	Ontario_CA	2.5	14.57	17.07	16.35
1909	Onyx_CA	2.41	3.65	6.06	5.12
1910	Orange_CA	2.5	11.57	14.07	13.28
1911	Orange Cove_CA	2.22	4.39	6.6	5.74
1912	Orangevale_CA	2.28	5.4	7.69	6.92
1913	Oregon House_CA	2.32	2.76	5.08	4.27
1914	Orinda_CA	2.49	4.72	7.21	6.58
1915	Orland_CA	2.37	4.06	6.42	5.57
1916	Orleans_CA	2.61	0.82	3.43	2.38
1917	Oro Grande_CA	2.32	9.18	11.5	10.62
1918	Orosi_CA	2.27	5.22	7.49	6.68
1919	Oroville_CA	2.33	3.43	5.76	4.79
1920	Oxnard_CA	2.69	5.11	7.8	7.03
1921	Pacific Grove_CA	2.61	4.59	7.21	6.31
1922	Pacific Palisades_CA	2.49	6.74	9.23	8.6
1923	Pacifica_CA	2.74	4.95	7.69	6.79
1924	Pacoima_CA	2.4	11.62	14.02	13.37
1925	Paicines_CA	2.59	3.72	6.31	5.37
1926	Pala_CA	2.24	2.99	5.23	4.14
1927	Palermo_CA	2.33	4.42	6.75	5.78
1928	Palm Desert_CA	2.37	6.55	8.92	8.13
1929	Palm Springs_CA	2.53	5.54	8.07	7.35
1930	Palmdale_CA	2.12	7.81	9.94	9.28
1931	Palo Alto_CA	2.79	8.19	10.98	10.18
1932	Palo Cedro_CA	2.31	4.15	6.45	5.63
1933	Palomar Mountain_CA	2.24	3.98	6.22	5.13
1934	Palos Verdes Peninsula_CA	2.42	10.34	12.76	11.97
1935	Panorama City_CA	3.02	10.95	13.98	13.13
1936	Paradise_CA	2.33	3.59	5.93	4.96
1937	Paramount_CA	2.87	13.12	15.99	15.09
1938	Parlier_CA	2.21	4.28	6.5	5.63
1939	Pasadena_CA	2.86	11.43	14.3	13.46
1940	Paso Robles_CA	2.58	3.56	6.15	5.21
1941	Patterson_CA	2.03	4.7	6.73	6.03
1942	Pauma Valley_CA	2.24	3.61	5.84	4.76
1943	Paynes Creek_CA	2.37	3.89	6.26	5.4
1944	Pearblossom_CA	2.07	8.97	11.05	10.32
1945	Pebble Beach_CA	2.61	3.3	5.92	5.02
1946	Penn Valley_CA	2.31	2.46	4.78	3.78
1947	Penngrove_CA	2.68	3.7	6.38	5.6
1948	Penryn_CA	2.21	5.11	7.32	6.44
1949	Perris_CA	2.16	9.21	11.38	10.66
1950	Pescadero_CA	2.79	2.25	5.04	4.21
1951	Petaluma_CA	2.66	4.55	7.2	6.41
1952	Petrolia_CA	2.61	1.27	3.88	2.83
1953	Phelan_CA	2.17	9.67	11.83	11.05
1954	Philo_CA	2.37	2.12	4.5	3.56
1955	Pico Rivera_CA	2.6	14.05	16.65	15.91
1956	Pilot Hill_CA	2.01	3.08	5.1	4.27
1957	Pine Grove_CA	2.16	2.12	4.28	3.35
1958	Pine Mountain Club_CA	2.26	3.35	5.61	4.96
1959	Pine Valley_CA	2.24	5.56	7.8	6.71
1960	Pinole_CA	2.37	7.61	9.97	9.27
1961	Pinon Hills_CA	2.17	10.3	12.47	11.68
1962	Pioneer_CA	2.16	2.47	4.64	3.71
1963	Pioneertown_CA	2.33	7.99	10.32	9.43
1964	Piru_CA	2.42	4.9	7.32	6.56
1965	Pismo Beach_CA	2.66	2.65	5.31	4.55
1966	Pittsburg_CA	2.31	5.97	8.28	7.63
1967	Pixley_CA	2.27	5.33	7.61	6.79
1968	Placentia_CA	2.54	11.92	14.46	13.75
1969	Placerville_CA	2.01	2.87	4.88	4.06
1970	Planada_CA	2.36	5.48	7.84	7.07
1971	Playa Del Rey_CA	3.03	10.01	13.03	12.17
1972	Playa Vista_CA	3.03	10.58	13.61	12.74
1973	Pleasant Grove_CA	2.29	4.06	6.35	5.58
1974	Pleasant Hill_CA	2.58	6.02	8.59	7.71
1975	Pleasanton_CA	2.59	6.51	9.1	8.34
1976	Plymouth_CA	2.16	3.55	5.71	4.78
1977	Point Arena_CA	2.37	1.98	4.35	3.41
1978	Point Reyes Station_CA	2.59	2.16	4.75	4.0
1979	Pollock Pines_CA	2.01	2.26	4.27	3.45
1980	Pomona_CA	2.53	14.17	16.7	16.05
1981	Pope Valley_CA	2.54	2.7	5.24	4.45
1982	Port Costa_CA	2.58	4.47	7.06	6.15
1983	Port Hueneme_CA	2.7	5.57	8.27	7.51
1984	Porter Ranch_CA	2.46	9.61	12.07	11.34
1985	Porterville_CA	2.3	4.96	7.26	6.5
1986	Portola_CA	2.41	4.77	7.17	6.31
1987	Portola Valley_CA	2.6	3.09	5.69	4.91
1988	Posey_CA	2.27	4.02	6.29	5.48
1989	Potrero_CA	2.24	5.29	7.53	6.44
1990	Potter Valley_CA	2.37	2.74	5.11	4.18
1991	Poway_CA	2.38	7.52	9.9	9.29
1992	Prather_CA	2.21	5.27	7.48	6.62
1993	Princeton_CA	2.37	3.59	5.96	5.1
1994	Quincy_CA	2.41	3.03	5.44	4.57
1995	Rail Road Flat_CA	2.16	2.86	5.02	4.1
1996	Raisin City_CA	2.28	4.97	7.25	6.49
1997	Ramona_CA	2.42	5.36	7.78	6.9
1998	Ranchita_CA	2.24	5.14	7.37	6.28
[truncated: 23,704 more rows]
