# Supplementary material for: Integrating indoor and outdoor nitrogen dioxide exposures in US homes nationally by ZIP code
Source: PNAS Nexus. 2025 Dec 2;4(12):pgaf341. doi: 10.1093/pnasnexus/pgaf341 (PMC12670381; doi:10.1093/pnasnexus/pgaf341)
Supplement: pgaf341_Supplementary_Data [file pgaf341_supplementary_data.zip › PNASNEXUS-PNASNEXUS-2025-00244-TRR-s05.csv]

Start	Stop	Room
0	1	Bedroom1	35min in kitchen; 985min in residence; 65min outdoor; 390other
1	1.175	Kitchen
1.175	2	Livingroom
2	8.5	Other
8.5	9.58	Outdoor
9.58	11	Livingroom
11	11.41	Kitchen
11.41	15.5	Livingroom
15.5	24	Bedroom1
