# Supplementary material for: Integrating indoor and outdoor nitrogen dioxide exposures in US homes nationally by ZIP code
Source: PNAS Nexus. 2025 Dec 2;4(12):pgaf341. doi: 10.1093/pnasnexus/pgaf341 (PMC12670381; doi:10.1093/pnasnexus/pgaf341)
Supplement: pgaf341_Supplementary_Data [file pgaf341_supplementary_data.zip › PNASNEXUS-PNASNEXUS-2025-00244-TRR-s07.csv]

Start	Stop	Room
0	1	Bedroom1	35min in kitchen; 865min in residence; 510min outdoor
1	1.175	Kitchen
1.175	2	Livingroom
2	10.5	Outdoor
10.5	11	Livingroom
11	11.41	Kitchen
11.41	15.5	Livingroom
15.5	24	Bedroom1
